# Supplementary material for: Causal effects of antibody-mediated immune responses on allergic diseases: A bidirectional Mendelian randomization study
Source: Medicine (Baltimore). 2025 Nov 14;104(46):e45796. doi: 10.1097/MD.0000000000045796 (PMC12622631; doi:10.1097/MD.0000000000045796)
Supplement: Supplementary file 1 [file medi-104-e45796-s001.xlsx]

## Sheet: Table S1
Supplementary Table S1. Forward Mendelian Randomization (MR) Analysis Between 46 antibody immune responses and Allergic asthma
id.exposure	id.outcome	outcome	exposure	method	nsnp	b	se	pval	lo_ci	up_ci	or	or_lci95	or_uci95	p_fdr
ebi-a-GCST90006887	finngen_R12_ALLERG_ASTHMA	Allergic asthma (mode) || id:finngen_R12_ALLERG_ASTHMA	|| id:ebi-a-GCST90006887	Inverse variance weighted	14	0.0279247	0.0143984	0.0524495	-0.000296236	0.0561456	1.02832	0.999704	1.05775	0.905317
ebi-a-GCST90006887	finngen_R12_ALLERG_ASTHMA	Allergic asthma (mode) || id:finngen_R12_ALLERG_ASTHMA	|| id:ebi-a-GCST90006887	MR Egger	14	0.0358322	0.0333569	0.303855	-0.0295472	0.101212	1.03648	0.970885	1.10651	0.989945
ebi-a-GCST90006887	finngen_R12_ALLERG_ASTHMA	Allergic asthma (mode) || id:finngen_R12_ALLERG_ASTHMA	|| id:ebi-a-GCST90006887	Weighted median	14	0.0292161	0.019099	0.126086	-0.00821789	0.0666501	1.02965	0.991816	1.06892	0.980161
ebi-a-GCST90006887	finngen_R12_ALLERG_ASTHMA	Allergic asthma (mode) || id:finngen_R12_ALLERG_ASTHMA	|| id:ebi-a-GCST90006887	Weighted mode	14	0.0399356	0.0242686	0.123802	-0.00763081	0.087502	1.04074	0.992398	1.09144	0.925663
ebi-a-GCST90006891	finngen_R12_ALLERG_ASTHMA	Allergic asthma (mode) || id:finngen_R12_ALLERG_ASTHMA	|| id:ebi-a-GCST90006891	Inverse variance weighted	6	-0.0459851	0.0404993	0.256185	-0.125364	0.0333935	0.955056	0.882176	1.03396	0.905317
ebi-a-GCST90006891	finngen_R12_ALLERG_ASTHMA	Allergic asthma (mode) || id:finngen_R12_ALLERG_ASTHMA	|| id:ebi-a-GCST90006891	MR Egger	6	-0.16664	0.102896	0.180652	-0.368315	0.0350353	0.846504	0.691899	1.03566	0.989945
ebi-a-GCST90006891	finngen_R12_ALLERG_ASTHMA	Allergic asthma (mode) || id:finngen_R12_ALLERG_ASTHMA	|| id:ebi-a-GCST90006891	Weighted median	6	-0.0522486	0.0440444	0.235515	-0.138576	0.0340784	0.949093	0.870597	1.03467	0.991893
ebi-a-GCST90006891	finngen_R12_ALLERG_ASTHMA	Allergic asthma (mode) || id:finngen_R12_ALLERG_ASTHMA	|| id:ebi-a-GCST90006891	Weighted mode	6	-0.0913796	0.0742091	0.272935	-0.236829	0.0540702	0.912671	0.789126	1.05556	0.925663
ebi-a-GCST90006896	finngen_R12_ALLERG_ASTHMA	Allergic asthma (mode) || id:finngen_R12_ALLERG_ASTHMA	|| id:ebi-a-GCST90006896	Inverse variance weighted	8	0.0585166	0.0476672	0.219595	-0.0349112	0.151944	1.06026	0.965691	1.1641	0.905317
ebi-a-GCST90006896	finngen_R12_ALLERG_ASTHMA	Allergic asthma (mode) || id:finngen_R12_ALLERG_ASTHMA	|| id:ebi-a-GCST90006896	MR Egger	8	0.170936	0.105322	0.155718	-0.0354947	0.377366	1.18641	0.965128	1.45844	0.989945
ebi-a-GCST90006896	finngen_R12_ALLERG_ASTHMA	Allergic asthma (mode) || id:finngen_R12_ALLERG_ASTHMA	|| id:ebi-a-GCST90006896	Weighted median	8	0.0708611	0.0613148	0.247807	-0.049316	0.191038	1.07343	0.95188	1.21051	0.991893
ebi-a-GCST90006896	finngen_R12_ALLERG_ASTHMA	Allergic asthma (mode) || id:finngen_R12_ALLERG_ASTHMA	|| id:ebi-a-GCST90006896	Weighted mode	8	0.119329	0.0873532	0.214189	-0.0518838	0.290541	1.12674	0.949439	1.33715	0.925663
ebi-a-GCST90006898	finngen_R12_ALLERG_ASTHMA	Allergic asthma (mode) || id:finngen_R12_ALLERG_ASTHMA	|| id:ebi-a-GCST90006898	Inverse variance weighted	10	-0.0711336	0.0424807	0.0940339	-0.154396	0.0121286	0.931337	0.856933	1.0122	0.905317
ebi-a-GCST90006898	finngen_R12_ALLERG_ASTHMA	Allergic asthma (mode) || id:finngen_R12_ALLERG_ASTHMA	|| id:ebi-a-GCST90006898	MR Egger	10	-0.0568303	0.108866	0.615797	-0.270207	0.156547	0.944754	0.763221	1.16947	0.989945
ebi-a-GCST90006898	finngen_R12_ALLERG_ASTHMA	Allergic asthma (mode) || id:finngen_R12_ALLERG_ASTHMA	|| id:ebi-a-GCST90006898	Weighted median	10	-0.0888792	0.0568358	0.117867	-0.200277	0.022519	0.914956	0.818504	1.02277	0.980161
ebi-a-GCST90006898	finngen_R12_ALLERG_ASTHMA	Allergic asthma (mode) || id:finngen_R12_ALLERG_ASTHMA	|| id:ebi-a-GCST90006898	Weighted mode	10	-0.125054	0.0754457	0.131789	-0.272927	0.0228196	0.882449	0.761148	1.02308	0.925663
ebi-a-GCST90006901	finngen_R12_ALLERG_ASTHMA	Allergic asthma (mode) || id:finngen_R12_ALLERG_ASTHMA	|| id:ebi-a-GCST90006901	Inverse variance weighted	13	-0.0279902	0.053505	0.600882	-0.13286	0.0768796	0.972398	0.875588	1.07991	0.905317
ebi-a-GCST90006901	finngen_R12_ALLERG_ASTHMA	Allergic asthma (mode) || id:finngen_R12_ALLERG_ASTHMA	|| id:ebi-a-GCST90006901	MR Egger	13	-0.148026	0.109195	0.2024	-0.362048	0.0659955	0.862408	0.696249	1.06822	0.989945
ebi-a-GCST90006901	finngen_R12_ALLERG_ASTHMA	Allergic asthma (mode) || id:finngen_R12_ALLERG_ASTHMA	|| id:ebi-a-GCST90006901	Weighted median	13	-0.052819	0.0620123	0.394353	-0.174363	0.0687251	0.948552	0.839992	1.07114	0.991893
ebi-a-GCST90006901	finngen_R12_ALLERG_ASTHMA	Allergic asthma (mode) || id:finngen_R12_ALLERG_ASTHMA	|| id:ebi-a-GCST90006901	Weighted mode	13	-0.11142	0.0787031	0.18229	-0.265678	0.0428379	0.894563	0.766686	1.04377	0.925663
ebi-a-GCST90006902	finngen_R12_ALLERG_ASTHMA	Allergic asthma (mode) || id:finngen_R12_ALLERG_ASTHMA	|| id:ebi-a-GCST90006902	Inverse variance weighted	15	-0.0504185	0.149981	0.736746	-0.344382	0.243545	0.950831	0.708658	1.27576	0.905317
ebi-a-GCST90006902	finngen_R12_ALLERG_ASTHMA	Allergic asthma (mode) || id:finngen_R12_ALLERG_ASTHMA	|| id:ebi-a-GCST90006902	MR Egger	15	-0.174309	0.318466	0.593418	-0.798502	0.449884	0.840037	0.450003	1.56813	0.989945
ebi-a-GCST90006902	finngen_R12_ALLERG_ASTHMA	Allergic asthma (mode) || id:finngen_R12_ALLERG_ASTHMA	|| id:ebi-a-GCST90006902	Weighted median	15	-0.199295	0.210072	0.342775	-0.611036	0.212447	0.819308	0.542788	1.2367	0.991893
ebi-a-GCST90006902	finngen_R12_ALLERG_ASTHMA	Allergic asthma (mode) || id:finngen_R12_ALLERG_ASTHMA	|| id:ebi-a-GCST90006902	Weighted mode	15	-0.398595	0.288106	0.188175	-0.963283	0.166092	0.671262	0.381638	1.18068	0.925663
ebi-a-GCST90006906	finngen_R12_ALLERG_ASTHMA	Allergic asthma (mode) || id:finngen_R12_ALLERG_ASTHMA	|| id:ebi-a-GCST90006906	Inverse variance weighted	15	0.0152849	0.0445086	0.731286	-0.0719519	0.102522	1.0154	0.930576	1.10796	0.905317
ebi-a-GCST90006906	finngen_R12_ALLERG_ASTHMA	Allergic asthma (mode) || id:finngen_R12_ALLERG_ASTHMA	|| id:ebi-a-GCST90006906	MR Egger	15	0.0372702	0.126266	0.772525	-0.210212	0.284752	1.03797	0.810412	1.32943	0.989945
ebi-a-GCST90006906	finngen_R12_ALLERG_ASTHMA	Allergic asthma (mode) || id:finngen_R12_ALLERG_ASTHMA	|| id:ebi-a-GCST90006906	Weighted median	15	0.0317901	0.0593209	0.592027	-0.0844788	0.148059	1.0323	0.918991	1.15958	0.991893
ebi-a-GCST90006906	finngen_R12_ALLERG_ASTHMA	Allergic asthma (mode) || id:finngen_R12_ALLERG_ASTHMA	|| id:ebi-a-GCST90006906	Weighted mode	15	0.065447	0.115154	0.578805	-0.160255	0.291149	1.06764	0.851927	1.33796	0.925663
ebi-a-GCST90006908	finngen_R12_ALLERG_ASTHMA	Allergic asthma (mode) || id:finngen_R12_ALLERG_ASTHMA	|| id:ebi-a-GCST90006908	Inverse variance weighted	24	0.11987	0.137296	0.382621	-0.14923	0.388971	1.12735	0.861371	1.47546	0.905317
ebi-a-GCST90006908	finngen_R12_ALLERG_ASTHMA	Allergic asthma (mode) || id:finngen_R12_ALLERG_ASTHMA	|| id:ebi-a-GCST90006908	MR Egger	24	0.820889	0.377863	0.0408725	0.0802782	1.5615	2.27252	1.08359	4.76596	0.989945
ebi-a-GCST90006908	finngen_R12_ALLERG_ASTHMA	Allergic asthma (mode) || id:finngen_R12_ALLERG_ASTHMA	|| id:ebi-a-GCST90006908	Weighted median	24	0.173496	0.189408	0.359671	-0.197743	0.544734	1.18946	0.820581	1.72415	0.991893
ebi-a-GCST90006908	finngen_R12_ALLERG_ASTHMA	Allergic asthma (mode) || id:finngen_R12_ALLERG_ASTHMA	|| id:ebi-a-GCST90006908	Weighted mode	24	0.175864	0.312634	0.579202	-0.436899	0.788627	1.19228	0.646037	2.20037	0.925663
ebi-a-GCST90006911	finngen_R12_ALLERG_ASTHMA	Allergic asthma (mode) || id:finngen_R12_ALLERG_ASTHMA	|| id:ebi-a-GCST90006911	Inverse variance weighted	10	0.018389	0.0183902	0.31734	-0.0176557	0.0544337	1.01856	0.982499	1.05594	0.905317
ebi-a-GCST90006911	finngen_R12_ALLERG_ASTHMA	Allergic asthma (mode) || id:finngen_R12_ALLERG_ASTHMA	|| id:ebi-a-GCST90006911	MR Egger	10	0.0167495	0.0375768	0.667602	-0.0569011	0.0904001	1.01689	0.944687	1.09461	0.989945
ebi-a-GCST90006911	finngen_R12_ALLERG_ASTHMA	Allergic asthma (mode) || id:finngen_R12_ALLERG_ASTHMA	|| id:ebi-a-GCST90006911	Weighted median	10	0.0168468	0.0268248	0.529984	-0.0357299	0.0694235	1.01699	0.964901	1.07189	0.991893
ebi-a-GCST90006911	finngen_R12_ALLERG_ASTHMA	Allergic asthma (mode) || id:finngen_R12_ALLERG_ASTHMA	|| id:ebi-a-GCST90006911	Weighted mode	10	0.0117774	0.032718	0.727175	-0.05235	0.0759047	1.01185	0.948997	1.07886	0.925663
ebi-a-GCST90006915	finngen_R12_ALLERG_ASTHMA	Allergic asthma (mode) || id:finngen_R12_ALLERG_ASTHMA	|| id:ebi-a-GCST90006915	Inverse variance weighted	10	-0.0169029	0.0279144	0.544829	-0.0716153	0.0378094	0.983239	0.930889	1.03853	0.905317
ebi-a-GCST90006915	finngen_R12_ALLERG_ASTHMA	Allergic asthma (mode) || id:finngen_R12_ALLERG_ASTHMA	|| id:ebi-a-GCST90006915	MR Egger	10	-0.0802568	0.0778354	0.332652	-0.232814	0.0723005	0.922879	0.792301	1.07498	0.989945
ebi-a-GCST90006915	finngen_R12_ALLERG_ASTHMA	Allergic asthma (mode) || id:finngen_R12_ALLERG_ASTHMA	|| id:ebi-a-GCST90006915	Weighted median	10	-0.0132956	0.0364974	0.715643	-0.0848305	0.0582394	0.986792	0.918668	1.05997	0.991893
ebi-a-GCST90006915	finngen_R12_ALLERG_ASTHMA	Allergic asthma (mode) || id:finngen_R12_ALLERG_ASTHMA	|| id:ebi-a-GCST90006915	Weighted mode	10	-0.0157668	0.0521865	0.769422	-0.118052	0.0865188	0.984357	0.888649	1.09037	0.925663
ebi-a-GCST90006916	finngen_R12_ALLERG_ASTHMA	Allergic asthma (mode) || id:finngen_R12_ALLERG_ASTHMA	|| id:ebi-a-GCST90006916	Inverse variance weighted (multiplicative random effects)	14	-0.0107132	0.0245922	0.663102	-0.0589139	0.0374874	0.989344	0.942788	1.0382	0.905317
ebi-a-GCST90006916	finngen_R12_ALLERG_ASTHMA	Allergic asthma (mode) || id:finngen_R12_ALLERG_ASTHMA	|| id:ebi-a-GCST90006916	MR Egger	14	-0.0379121	0.0490981	0.454953	-0.134144	0.0583203	0.962798	0.874464	1.06005	0.989945
ebi-a-GCST90006916	finngen_R12_ALLERG_ASTHMA	Allergic asthma (mode) || id:finngen_R12_ALLERG_ASTHMA	|| id:ebi-a-GCST90006916	Weighted median	14	-0.0178107	0.0273601	0.515063	-0.0714364	0.035815	0.982347	0.931055	1.03646	0.991893
ebi-a-GCST90006916	finngen_R12_ALLERG_ASTHMA	Allergic asthma (mode) || id:finngen_R12_ALLERG_ASTHMA	|| id:ebi-a-GCST90006916	Weighted mode	14	-0.0255203	0.0373769	0.506729	-0.098779	0.0477384	0.974803	0.905943	1.0489	0.925663
ebi-a-GCST90006919	finngen_R12_ALLERG_ASTHMA	Allergic asthma (mode) || id:finngen_R12_ALLERG_ASTHMA	|| id:ebi-a-GCST90006919	Inverse variance weighted	10	-0.042405	0.181825	0.815592	-0.398782	0.313972	0.958481	0.671137	1.36885	0.905317
ebi-a-GCST90006919	finngen_R12_ALLERG_ASTHMA	Allergic asthma (mode) || id:finngen_R12_ALLERG_ASTHMA	|| id:ebi-a-GCST90006919	MR Egger	10	-0.328561	0.467396	0.50202	-1.24466	0.587534	0.719959	0.28804	1.79955	0.989945
ebi-a-GCST90006919	finngen_R12_ALLERG_ASTHMA	Allergic asthma (mode) || id:finngen_R12_ALLERG_ASTHMA	|| id:ebi-a-GCST90006919	Weighted median	10	-0.0755722	0.226306	0.738426	-0.519132	0.367988	0.927213	0.595037	1.44482	0.991893
ebi-a-GCST90006919	finngen_R12_ALLERG_ASTHMA	Allergic asthma (mode) || id:finngen_R12_ALLERG_ASTHMA	|| id:ebi-a-GCST90006919	Weighted mode	10	-0.15675	0.330623	0.646717	-0.80477	0.491271	0.854918	0.447191	1.63439	0.925663
ebi-a-GCST90006920	finngen_R12_ALLERG_ASTHMA	Allergic asthma (mode) || id:finngen_R12_ALLERG_ASTHMA	|| id:ebi-a-GCST90006920	Inverse variance weighted	12	-0.00377991	0.0194967	0.846274	-0.0419935	0.0344337	0.996227	0.958876	1.03503	0.905317
ebi-a-GCST90006920	finngen_R12_ALLERG_ASTHMA	Allergic asthma (mode) || id:finngen_R12_ALLERG_ASTHMA	|| id:ebi-a-GCST90006920	MR Egger	12	-0.00740172	0.0431777	0.867309	-0.0920299	0.0772265	0.992626	0.912078	1.08029	0.989945
ebi-a-GCST90006920	finngen_R12_ALLERG_ASTHMA	Allergic asthma (mode) || id:finngen_R12_ALLERG_ASTHMA	|| id:ebi-a-GCST90006920	Weighted median	12	-0.0098586	0.0284923	0.729336	-0.0657035	0.0459863	0.99019	0.936408	1.04706	0.991893
ebi-a-GCST90006920	finngen_R12_ALLERG_ASTHMA	Allergic asthma (mode) || id:finngen_R12_ALLERG_ASTHMA	|| id:ebi-a-GCST90006920	Weighted mode	12	-0.00819894	0.0419062	0.848452	-0.0903352	0.0739373	0.991835	0.913625	1.07674	0.948233
ebi-a-GCST90006922	finngen_R12_ALLERG_ASTHMA	Allergic asthma (mode) || id:finngen_R12_ALLERG_ASTHMA	|| id:ebi-a-GCST90006922	Inverse variance weighted	17	0.0634478	0.0394574	0.107833	-0.0138886	0.140784	1.0655	0.986207	1.15118	0.905317
ebi-a-GCST90006922	finngen_R12_ALLERG_ASTHMA	Allergic asthma (mode) || id:finngen_R12_ALLERG_ASTHMA	|| id:ebi-a-GCST90006922	MR Egger	17	0.0178418	0.0812235	0.829095	-0.141356	0.17704	1.018	0.86818	1.19368	0.989945
ebi-a-GCST90006922	finngen_R12_ALLERG_ASTHMA	Allergic asthma (mode) || id:finngen_R12_ALLERG_ASTHMA	|| id:ebi-a-GCST90006922	Weighted median	17	0.111826	0.0449798	0.0129136	0.0236658	0.199987	1.11832	1.02395	1.22139	0.594026
ebi-a-GCST90006922	finngen_R12_ALLERG_ASTHMA	Allergic asthma (mode) || id:finngen_R12_ALLERG_ASTHMA	|| id:ebi-a-GCST90006922	Weighted mode	17	0.146465	0.0639295	0.0358721	0.0211627	0.271766	1.15773	1.02139	1.31228	0.925663
ebi-a-GCST90006924	finngen_R12_ALLERG_ASTHMA	Allergic asthma (mode) || id:finngen_R12_ALLERG_ASTHMA	|| id:ebi-a-GCST90006924	Inverse variance weighted	9	-0.0418308	0.0453509	0.35633	-0.130718	0.0470569	0.959032	0.877465	1.04818	0.905317
ebi-a-GCST90006924	finngen_R12_ALLERG_ASTHMA	Allergic asthma (mode) || id:finngen_R12_ALLERG_ASTHMA	|| id:ebi-a-GCST90006924	MR Egger	9	-0.0167921	0.154554	0.91653	-0.319718	0.286133	0.983348	0.726354	1.33127	0.989945
ebi-a-GCST90006924	finngen_R12_ALLERG_ASTHMA	Allergic asthma (mode) || id:finngen_R12_ALLERG_ASTHMA	|| id:ebi-a-GCST90006924	Weighted median	9	-0.0179136	0.0528984	0.73488	-0.121594	0.0857672	0.982246	0.885507	1.08955	0.991893
ebi-a-GCST90006924	finngen_R12_ALLERG_ASTHMA	Allergic asthma (mode) || id:finngen_R12_ALLERG_ASTHMA	|| id:ebi-a-GCST90006924	Weighted mode	9	-0.0226742	0.0594194	0.712696	-0.139136	0.0937878	0.977581	0.870109	1.09833	0.925663
ebi-a-GCST90006926	finngen_R12_ALLERG_ASTHMA	Allergic asthma (mode) || id:finngen_R12_ALLERG_ASTHMA	|| id:ebi-a-GCST90006926	Inverse variance weighted	16	-0.0264163	0.0169921	0.120035	-0.0597208	0.00688817	0.97393	0.942028	1.00691	0.905317
ebi-a-GCST90006926	finngen_R12_ALLERG_ASTHMA	Allergic asthma (mode) || id:finngen_R12_ALLERG_ASTHMA	|| id:ebi-a-GCST90006926	MR Egger	16	-0.0734131	0.0461676	0.134124	-0.163902	0.0170754	0.929217	0.848826	1.01722	0.989945
ebi-a-GCST90006926	finngen_R12_ALLERG_ASTHMA	Allergic asthma (mode) || id:finngen_R12_ALLERG_ASTHMA	|| id:ebi-a-GCST90006926	Weighted median	16	-0.023017	0.0236267	0.329961	-0.0693253	0.0232914	0.977246	0.933023	1.02356	0.991893
ebi-a-GCST90006926	finngen_R12_ALLERG_ASTHMA	Allergic asthma (mode) || id:finngen_R12_ALLERG_ASTHMA	|| id:ebi-a-GCST90006926	Weighted mode	16	-0.0251013	0.030099	0.417387	-0.0840953	0.0338927	0.975211	0.919344	1.03447	0.925663
ebi-a-GCST90006929	finngen_R12_ALLERG_ASTHMA	Allergic asthma (mode) || id:finngen_R12_ALLERG_ASTHMA	|| id:ebi-a-GCST90006929	Inverse variance weighted	14	-0.0210355	0.0405928	0.604314	-0.100597	0.0585264	0.979184	0.904297	1.06027	0.905317
ebi-a-GCST90006929	finngen_R12_ALLERG_ASTHMA	Allergic asthma (mode) || id:finngen_R12_ALLERG_ASTHMA	|| id:ebi-a-GCST90006929	MR Egger	14	-0.0518448	0.0925756	0.585764	-0.233293	0.129603	0.949476	0.791922	1.13838	0.989945
ebi-a-GCST90006929	finngen_R12_ALLERG_ASTHMA	Allergic asthma (mode) || id:finngen_R12_ALLERG_ASTHMA	|| id:ebi-a-GCST90006929	Weighted median	14	-0.0385648	0.0561623	0.492293	-0.148643	0.0715134	0.962169	0.861877	1.07413	0.991893
ebi-a-GCST90006929	finngen_R12_ALLERG_ASTHMA	Allergic asthma (mode) || id:finngen_R12_ALLERG_ASTHMA	|| id:ebi-a-GCST90006929	Weighted mode	14	-0.0535778	0.0817999	0.523897	-0.213906	0.10675	0.947832	0.807425	1.11266	0.925663

## Sheet: Table S2
Supplementary Table S2. Forward Mendelian Randomization (MR) Analysis Between 46 antibody immune responses and Allergic conjunctivitis
id.exposure	id.outcome	outcome	exposure	method	nsnp	b	se	pval	lo_ci	up_ci	or	or_lci95	or_uci95	p_fdr
ebi-a-GCST90006884	finngen_R12_H7_ALLERGICCONJUNCTIVITIS	Allergic conjunctivitis || id:finngen_R12_H7_ALLERGICCONJUNCTIVITIS	|| id:ebi-a-GCST90006884	Inverse variance weighted	25	0.116754	0.12495	0.350093	-0.128148	0.361657	1.12384	0.879723	1.43571	0.945032
ebi-a-GCST90006884	finngen_R12_H7_ALLERGICCONJUNCTIVITIS	Allergic conjunctivitis || id:finngen_R12_H7_ALLERGICCONJUNCTIVITIS	|| id:ebi-a-GCST90006884	MR Egger	25	0.413681	0.27752	0.149645	-0.130258	0.95762	1.51237	0.877869	2.60549	0.840001
ebi-a-GCST90006884	finngen_R12_H7_ALLERGICCONJUNCTIVITIS	Allergic conjunctivitis || id:finngen_R12_H7_ALLERGICCONJUNCTIVITIS	|| id:ebi-a-GCST90006884	Weighted median	25	0.214697	0.165841	0.195459	-0.110351	0.539745	1.23949	0.89552	1.71557	0.896418
ebi-a-GCST90006884	finngen_R12_H7_ALLERGICCONJUNCTIVITIS	Allergic conjunctivitis || id:finngen_R12_H7_ALLERGICCONJUNCTIVITIS	|| id:ebi-a-GCST90006884	Weighted mode	25	0.255499	0.224574	0.266475	-0.184666	0.695663	1.29111	0.831382	2.00504	0.965027
ebi-a-GCST90006885	finngen_R12_H7_ALLERGICCONJUNCTIVITIS	Allergic conjunctivitis || id:finngen_R12_H7_ALLERGICCONJUNCTIVITIS	|| id:ebi-a-GCST90006885	Inverse variance weighted	6	0.033255	0.0477115	0.485802	-0.0602595	0.126769	1.03381	0.94152	1.13516	0.945032
ebi-a-GCST90006885	finngen_R12_H7_ALLERGICCONJUNCTIVITIS	Allergic conjunctivitis || id:finngen_R12_H7_ALLERGICCONJUNCTIVITIS	|| id:ebi-a-GCST90006885	MR Egger	6	0.0961445	0.117979	0.460851	-0.135095	0.327384	1.10092	0.873633	1.38733	0.908797
ebi-a-GCST90006885	finngen_R12_H7_ALLERGICCONJUNCTIVITIS	Allergic conjunctivitis || id:finngen_R12_H7_ALLERGICCONJUNCTIVITIS	|| id:ebi-a-GCST90006885	Weighted median	6	0.011578	0.0613187	0.850237	-0.108607	0.131763	1.01165	0.897083	1.14084	0.896418
ebi-a-GCST90006885	finngen_R12_H7_ALLERGICCONJUNCTIVITIS	Allergic conjunctivitis || id:finngen_R12_H7_ALLERGICCONJUNCTIVITIS	|| id:ebi-a-GCST90006885	Weighted mode	6	0.037514	0.0867049	0.683286	-0.132428	0.207456	1.03823	0.875966	1.23054	0.965027
ebi-a-GCST90006887	finngen_R12_H7_ALLERGICCONJUNCTIVITIS	Allergic conjunctivitis || id:finngen_R12_H7_ALLERGICCONJUNCTIVITIS	|| id:ebi-a-GCST90006887	Inverse variance weighted	14	-0.00117505	0.00968427	0.903425	-0.0201562	0.0178061	0.998826	0.980046	1.01797	0.945032
ebi-a-GCST90006887	finngen_R12_H7_ALLERGICCONJUNCTIVITIS	Allergic conjunctivitis || id:finngen_R12_H7_ALLERGICCONJUNCTIVITIS	|| id:ebi-a-GCST90006887	MR Egger	14	-0.0129056	0.0223992	0.575153	-0.0568081	0.0309969	0.987177	0.944775	1.03148	0.908797
ebi-a-GCST90006887	finngen_R12_H7_ALLERGICCONJUNCTIVITIS	Allergic conjunctivitis || id:finngen_R12_H7_ALLERGICCONJUNCTIVITIS	|| id:ebi-a-GCST90006887	Weighted median	14	-0.00184746	0.0141907	0.896418	-0.0296612	0.0259662	0.998154	0.970774	1.02631	0.896418
ebi-a-GCST90006887	finngen_R12_H7_ALLERGICCONJUNCTIVITIS	Allergic conjunctivitis || id:finngen_R12_H7_ALLERGICCONJUNCTIVITIS	|| id:ebi-a-GCST90006887	Weighted mode	14	-0.00206071	0.0170726	0.905772	-0.035523	0.0314016	0.997941	0.965101	1.0319	0.965027
ebi-a-GCST90006888	finngen_R12_H7_ALLERGICCONJUNCTIVITIS	Allergic conjunctivitis || id:finngen_R12_H7_ALLERGICCONJUNCTIVITIS	|| id:ebi-a-GCST90006888	Inverse variance weighted	148	-0.00302548	0.00385542	0.43261	-0.0105821	0.00453115	0.996979	0.989474	1.00454	0.945032
ebi-a-GCST90006888	finngen_R12_H7_ALLERGICCONJUNCTIVITIS	Allergic conjunctivitis || id:finngen_R12_H7_ALLERGICCONJUNCTIVITIS	|| id:ebi-a-GCST90006888	MR Egger	148	-0.0036242	0.00734836	0.622614	-0.018027	0.0107786	0.996382	0.982135	1.01084	0.908797
ebi-a-GCST90006888	finngen_R12_H7_ALLERGICCONJUNCTIVITIS	Allergic conjunctivitis || id:finngen_R12_H7_ALLERGICCONJUNCTIVITIS	|| id:ebi-a-GCST90006888	Weighted median	148	-0.00754492	0.00570502	0.185999	-0.0187268	0.0036369	0.992483	0.981448	1.00364	0.896418
ebi-a-GCST90006888	finngen_R12_H7_ALLERGICCONJUNCTIVITIS	Allergic conjunctivitis || id:finngen_R12_H7_ALLERGICCONJUNCTIVITIS	|| id:ebi-a-GCST90006888	Weighted mode	148	-0.011315	0.012079	0.350421	-0.0349898	0.0123597	0.988749	0.965615	1.01244	0.965027
ebi-a-GCST90006890	finngen_R12_H7_ALLERGICCONJUNCTIVITIS	Allergic conjunctivitis || id:finngen_R12_H7_ALLERGICCONJUNCTIVITIS	|| id:ebi-a-GCST90006890	Inverse variance weighted	32	0.0017275	0.0037647	0.646329	-0.00565132	0.00910632	1.00173	0.994365	1.00915	0.945032
ebi-a-GCST90006890	finngen_R12_H7_ALLERGICCONJUNCTIVITIS	Allergic conjunctivitis || id:finngen_R12_H7_ALLERGICCONJUNCTIVITIS	|| id:ebi-a-GCST90006890	MR Egger	32	2.74512e-05	0.00704133	0.996915	-0.0137736	0.0138285	1.00003	0.986321	1.01392	0.996915
ebi-a-GCST90006890	finngen_R12_H7_ALLERGICCONJUNCTIVITIS	Allergic conjunctivitis || id:finngen_R12_H7_ALLERGICCONJUNCTIVITIS	|| id:ebi-a-GCST90006890	Weighted median	32	0.00392342	0.00563654	0.486386	-0.0071242	0.014971	1.00393	0.992901	1.01508	0.896418
ebi-a-GCST90006890	finngen_R12_H7_ALLERGICCONJUNCTIVITIS	Allergic conjunctivitis || id:finngen_R12_H7_ALLERGICCONJUNCTIVITIS	|| id:ebi-a-GCST90006890	Weighted mode	32	0.00437407	0.00672121	0.51998	-0.00879951	0.0175476	1.00438	0.991239	1.0177	0.965027
ebi-a-GCST90006894	finngen_R12_H7_ALLERGICCONJUNCTIVITIS	Allergic conjunctivitis || id:finngen_R12_H7_ALLERGICCONJUNCTIVITIS	|| id:ebi-a-GCST90006894	Inverse variance weighted (multiplicative random effects)	11	-0.00254185	0.0349636	0.942045	-0.0710704	0.0659867	0.997461	0.931396	1.06821	0.94969
ebi-a-GCST90006894	finngen_R12_H7_ALLERGICCONJUNCTIVITIS	Allergic conjunctivitis || id:finngen_R12_H7_ALLERGICCONJUNCTIVITIS	|| id:ebi-a-GCST90006894	MR Egger	11	-0.211995	0.0676508	0.0120503	-0.344591	-0.0793997	0.808968	0.70851	0.923671	0.554312
ebi-a-GCST90006894	finngen_R12_H7_ALLERGICCONJUNCTIVITIS	Allergic conjunctivitis || id:finngen_R12_H7_ALLERGICCONJUNCTIVITIS	|| id:ebi-a-GCST90006894	Weighted median	11	-0.0087909	0.0391782	0.82246	-0.0855802	0.0679984	0.991248	0.91798	1.07036	0.896418
ebi-a-GCST90006894	finngen_R12_H7_ALLERGICCONJUNCTIVITIS	Allergic conjunctivitis || id:finngen_R12_H7_ALLERGICCONJUNCTIVITIS	|| id:ebi-a-GCST90006894	Weighted mode	11	-0.00630028	0.0695726	0.929633	-0.142662	0.130062	0.99372	0.867047	1.1389	0.965027
ebi-a-GCST90006896	finngen_R12_H7_ALLERGICCONJUNCTIVITIS	Allergic conjunctivitis || id:finngen_R12_H7_ALLERGICCONJUNCTIVITIS	|| id:ebi-a-GCST90006896	Inverse variance weighted	8	-0.00543788	0.0393291	0.89003	-0.0825229	0.0716472	0.994577	0.92079	1.07428	0.945032
ebi-a-GCST90006896	finngen_R12_H7_ALLERGICCONJUNCTIVITIS	Allergic conjunctivitis || id:finngen_R12_H7_ALLERGICCONJUNCTIVITIS	|| id:ebi-a-GCST90006896	MR Egger	8	-0.0669029	0.0890799	0.481035	-0.241499	0.107694	0.935286	0.785449	1.11371	0.908797
ebi-a-GCST90006896	finngen_R12_H7_ALLERGICCONJUNCTIVITIS	Allergic conjunctivitis || id:finngen_R12_H7_ALLERGICCONJUNCTIVITIS	|| id:ebi-a-GCST90006896	Weighted median	8	-0.0361897	0.0431718	0.401879	-0.120806	0.0484271	0.964457	0.886206	1.04962	0.896418
ebi-a-GCST90006896	finngen_R12_H7_ALLERGICCONJUNCTIVITIS	Allergic conjunctivitis || id:finngen_R12_H7_ALLERGICCONJUNCTIVITIS	|| id:ebi-a-GCST90006896	Weighted mode	8	-0.0686888	0.0600404	0.290215	-0.186368	0.0489904	0.933617	0.829968	1.05021	0.965027
ebi-a-GCST90006897	finngen_R12_H7_ALLERGICCONJUNCTIVITIS	Allergic conjunctivitis || id:finngen_R12_H7_ALLERGICCONJUNCTIVITIS	|| id:ebi-a-GCST90006897	Inverse variance weighted	23	-0.088646	0.118894	0.455917	-0.321679	0.144387	0.915169	0.724931	1.15533	0.945032
ebi-a-GCST90006897	finngen_R12_H7_ALLERGICCONJUNCTIVITIS	Allergic conjunctivitis || id:finngen_R12_H7_ALLERGICCONJUNCTIVITIS	|| id:ebi-a-GCST90006897	MR Egger	23	-0.213124	0.283813	0.461026	-0.769398	0.343149	0.808056	0.463292	1.40938	0.908797
ebi-a-GCST90006897	finngen_R12_H7_ALLERGICCONJUNCTIVITIS	Allergic conjunctivitis || id:finngen_R12_H7_ALLERGICCONJUNCTIVITIS	|| id:ebi-a-GCST90006897	Weighted median	23	-0.111908	0.159274	0.482297	-0.424084	0.200269	0.894127	0.654369	1.22173	0.896418
ebi-a-GCST90006897	finngen_R12_H7_ALLERGICCONJUNCTIVITIS	Allergic conjunctivitis || id:finngen_R12_H7_ALLERGICCONJUNCTIVITIS	|| id:ebi-a-GCST90006897	Weighted mode	23	-0.0890713	0.261136	0.73627	-0.600897	0.422755	0.91478	0.548319	1.52616	0.965027
ebi-a-GCST90006898	finngen_R12_H7_ALLERGICCONJUNCTIVITIS	Allergic conjunctivitis || id:finngen_R12_H7_ALLERGICCONJUNCTIVITIS	|| id:ebi-a-GCST90006898	Inverse variance weighted (multiplicative random effects)	10	-0.0336087	0.0550396	0.541446	-0.141486	0.0742689	0.96695	0.868067	1.0771	0.945032
ebi-a-GCST90006898	finngen_R12_H7_ALLERGICCONJUNCTIVITIS	Allergic conjunctivitis || id:finngen_R12_H7_ALLERGICCONJUNCTIVITIS	|| id:ebi-a-GCST90006898	MR Egger	10	-0.0166513	0.150386	0.914563	-0.311408	0.278105	0.983487	0.732415	1.32062	0.969836
ebi-a-GCST90006898	finngen_R12_H7_ALLERGICCONJUNCTIVITIS	Allergic conjunctivitis || id:finngen_R12_H7_ALLERGICCONJUNCTIVITIS	|| id:ebi-a-GCST90006898	Weighted median	10	-0.0103562	0.0523488	0.843178	-0.11296	0.0922474	0.989697	0.893187	1.09664	0.896418
ebi-a-GCST90006898	finngen_R12_H7_ALLERGICCONJUNCTIVITIS	Allergic conjunctivitis || id:finngen_R12_H7_ALLERGICCONJUNCTIVITIS	|| id:ebi-a-GCST90006898	Weighted mode	10	-0.0194205	0.0926893	0.838706	-0.201091	0.16225	0.980767	0.817838	1.17615	0.965027
ebi-a-GCST90006899	finngen_R12_H7_ALLERGICCONJUNCTIVITIS	Allergic conjunctivitis || id:finngen_R12_H7_ALLERGICCONJUNCTIVITIS	|| id:ebi-a-GCST90006899	Inverse variance weighted (multiplicative random effects)	16	-0.0288347	0.0266843	0.279881	-0.0811359	0.0234665	0.971577	0.922068	1.02374	0.945032
ebi-a-GCST90006899	finngen_R12_H7_ALLERGICCONJUNCTIVITIS	Allergic conjunctivitis || id:finngen_R12_H7_ALLERGICCONJUNCTIVITIS	|| id:ebi-a-GCST90006899	MR Egger	16	-0.0447124	0.0544022	0.424918	-0.151341	0.0619159	0.956272	0.859555	1.06387	0.908797
ebi-a-GCST90006899	finngen_R12_H7_ALLERGICCONJUNCTIVITIS	Allergic conjunctivitis || id:finngen_R12_H7_ALLERGICCONJUNCTIVITIS	|| id:ebi-a-GCST90006899	Weighted median	16	-0.0401239	0.0263591	0.127959	-0.0917878	0.01154	0.96067	0.912299	1.01161	0.896418
ebi-a-GCST90006899	finngen_R12_H7_ALLERGICCONJUNCTIVITIS	Allergic conjunctivitis || id:finngen_R12_H7_ALLERGICCONJUNCTIVITIS	|| id:ebi-a-GCST90006899	Weighted mode	16	-0.0398258	0.0295679	0.198001	-0.0977788	0.0181272	0.960957	0.906849	1.01829	0.965027
ebi-a-GCST90006900	finngen_R12_H7_ALLERGICCONJUNCTIVITIS	Allergic conjunctivitis || id:finngen_R12_H7_ALLERGICCONJUNCTIVITIS	|| id:ebi-a-GCST90006900	Inverse variance weighted	15	0.0465089	0.0316382	0.141556	-0.015502	0.10852	1.04761	0.984618	1.11463	0.945032
ebi-a-GCST90006900	finngen_R12_H7_ALLERGICCONJUNCTIVITIS	Allergic conjunctivitis || id:finngen_R12_H7_ALLERGICCONJUNCTIVITIS	|| id:ebi-a-GCST90006900	MR Egger	15	0.119429	0.0673786	0.0997301	-0.0126335	0.251491	1.12685	0.987446	1.28594	0.840001
ebi-a-GCST90006900	finngen_R12_H7_ALLERGICCONJUNCTIVITIS	Allergic conjunctivitis || id:finngen_R12_H7_ALLERGICCONJUNCTIVITIS	|| id:ebi-a-GCST90006900	Weighted median	15	0.0662407	0.0413368	0.109054	-0.0147795	0.147261	1.06848	0.985329	1.15866	0.896418
ebi-a-GCST90006900	finngen_R12_H7_ALLERGICCONJUNCTIVITIS	Allergic conjunctivitis || id:finngen_R12_H7_ALLERGICCONJUNCTIVITIS	|| id:ebi-a-GCST90006900	Weighted mode	15	0.0754644	0.0861081	0.395606	-0.0933075	0.244236	1.07838	0.910913	1.27665	0.965027
ebi-a-GCST90006901	finngen_R12_H7_ALLERGICCONJUNCTIVITIS	Allergic conjunctivitis || id:finngen_R12_H7_ALLERGICCONJUNCTIVITIS	|| id:ebi-a-GCST90006901	Inverse variance weighted	13	0.00573787	0.0276278	0.835475	-0.0484126	0.0598883	1.00575	0.952741	1.06172	0.945032
ebi-a-GCST90006901	finngen_R12_H7_ALLERGICCONJUNCTIVITIS	Allergic conjunctivitis || id:finngen_R12_H7_ALLERGICCONJUNCTIVITIS	|| id:ebi-a-GCST90006901	MR Egger	13	0.0136503	0.0554302	0.810015	-0.0949929	0.122294	1.01374	0.909379	1.13009	0.908797
ebi-a-GCST90006901	finngen_R12_H7_ALLERGICCONJUNCTIVITIS	Allergic conjunctivitis || id:finngen_R12_H7_ALLERGICCONJUNCTIVITIS	|| id:ebi-a-GCST90006901	Weighted median	13	0.0363958	0.0311738	0.243004	-0.0247049	0.0974964	1.03707	0.975598	1.10241	0.896418
ebi-a-GCST90006901	finngen_R12_H7_ALLERGICCONJUNCTIVITIS	Allergic conjunctivitis || id:finngen_R12_H7_ALLERGICCONJUNCTIVITIS	|| id:ebi-a-GCST90006901	Weighted mode	13	0.0573227	0.0304837	0.0845338	-0.0024254	0.117071	1.059	0.997578	1.1242	0.965027
ebi-a-GCST90006902	finngen_R12_H7_ALLERGICCONJUNCTIVITIS	Allergic conjunctivitis || id:finngen_R12_H7_ALLERGICCONJUNCTIVITIS	|| id:ebi-a-GCST90006902	Inverse variance weighted	15	-0.139407	0.102468	0.173674	-0.340243	0.0614299	0.869874	0.711597	1.06336	0.945032
ebi-a-GCST90006902	finngen_R12_H7_ALLERGICCONJUNCTIVITIS	Allergic conjunctivitis || id:finngen_R12_H7_ALLERGICCONJUNCTIVITIS	|| id:ebi-a-GCST90006902	MR Egger	15	-0.144741	0.219305	0.520776	-0.574578	0.285096	0.865246	0.562942	1.32989	0.908797
ebi-a-GCST90006902	finngen_R12_H7_ALLERGICCONJUNCTIVITIS	Allergic conjunctivitis || id:finngen_R12_H7_ALLERGICCONJUNCTIVITIS	|| id:ebi-a-GCST90006902	Weighted median	15	-0.0731122	0.127398	0.566044	-0.322813	0.176588	0.929497	0.724109	1.19314	0.896418
ebi-a-GCST90006902	finngen_R12_H7_ALLERGICCONJUNCTIVITIS	Allergic conjunctivitis || id:finngen_R12_H7_ALLERGICCONJUNCTIVITIS	|| id:ebi-a-GCST90006902	Weighted mode	15	-0.0478858	0.169352	0.781499	-0.379815	0.284044	0.953243	0.683988	1.32849	0.965027
ebi-a-GCST90006903	finngen_R12_H7_ALLERGICCONJUNCTIVITIS	Allergic conjunctivitis || id:finngen_R12_H7_ALLERGICCONJUNCTIVITIS	|| id:ebi-a-GCST90006903	Inverse variance weighted (multiplicative random effects)	15	-0.0154868	0.128328	0.903943	-0.267009	0.236035	0.984633	0.765666	1.26622	0.945032
ebi-a-GCST90006903	finngen_R12_H7_ALLERGICCONJUNCTIVITIS	Allergic conjunctivitis || id:finngen_R12_H7_ALLERGICCONJUNCTIVITIS	|| id:ebi-a-GCST90006903	MR Egger	15	-0.110866	0.382647	0.77659	-0.860854	0.639123	0.895059	0.422801	1.89482	0.908797
ebi-a-GCST90006903	finngen_R12_H7_ALLERGICCONJUNCTIVITIS	Allergic conjunctivitis || id:finngen_R12_H7_ALLERGICCONJUNCTIVITIS	|| id:ebi-a-GCST90006903	Weighted median	15	-0.071102	0.10801	0.510352	-0.282802	0.140598	0.931367	0.753669	1.15096	0.896418
ebi-a-GCST90006903	finngen_R12_H7_ALLERGICCONJUNCTIVITIS	Allergic conjunctivitis || id:finngen_R12_H7_ALLERGICCONJUNCTIVITIS	|| id:ebi-a-GCST90006903	Weighted mode	15	-0.0625293	0.117051	0.601581	-0.29195	0.166891	0.939386	0.746806	1.18163	0.965027
ebi-a-GCST90006904	finngen_R12_H7_ALLERGICCONJUNCTIVITIS	Allergic conjunctivitis || id:finngen_R12_H7_ALLERGICCONJUNCTIVITIS	|| id:ebi-a-GCST90006904	Inverse variance weighted	13	-0.0239891	0.0367561	0.513977	-0.0960311	0.0480528	0.976296	0.908436	1.04923	0.945032
ebi-a-GCST90006904	finngen_R12_H7_ALLERGICCONJUNCTIVITIS	Allergic conjunctivitis || id:finngen_R12_H7_ALLERGICCONJUNCTIVITIS	|| id:ebi-a-GCST90006904	MR Egger	13	-0.0703238	0.112664	0.545231	-0.291146	0.150498	0.932092	0.747407	1.16241	0.908797
ebi-a-GCST90006904	finngen_R12_H7_ALLERGICCONJUNCTIVITIS	Allergic conjunctivitis || id:finngen_R12_H7_ALLERGICCONJUNCTIVITIS	|| id:ebi-a-GCST90006904	Weighted median	13	-0.0144925	0.0441747	0.742857	-0.101075	0.07209	0.985612	0.903865	1.07475	0.896418
ebi-a-GCST90006904	finngen_R12_H7_ALLERGICCONJUNCTIVITIS	Allergic conjunctivitis || id:finngen_R12_H7_ALLERGICCONJUNCTIVITIS	|| id:ebi-a-GCST90006904	Weighted mode	13	-0.00348273	0.0777906	0.965027	-0.155952	0.148987	0.996523	0.8556	1.16066	0.965027
ebi-a-GCST90006905	finngen_R12_H7_ALLERGICCONJUNCTIVITIS	Allergic conjunctivitis || id:finngen_R12_H7_ALLERGICCONJUNCTIVITIS	|| id:ebi-a-GCST90006905	Inverse variance weighted	9	-0.131929	0.0922584	0.152719	-0.312755	0.0488976	0.876403	0.731429	1.05011	0.945032
ebi-a-GCST90006905	finngen_R12_H7_ALLERGICCONJUNCTIVITIS	Allergic conjunctivitis || id:finngen_R12_H7_ALLERGICCONJUNCTIVITIS	|| id:ebi-a-GCST90006905	MR Egger	9	-0.274975	0.195108	0.201575	-0.657387	0.107437	0.759591	0.518204	1.11342	0.908797
ebi-a-GCST90006905	finngen_R12_H7_ALLERGICCONJUNCTIVITIS	Allergic conjunctivitis || id:finngen_R12_H7_ALLERGICCONJUNCTIVITIS	|| id:ebi-a-GCST90006905	Weighted median	9	-0.155754	0.124802	0.212029	-0.400367	0.0888584	0.85577	0.670074	1.09293	0.896418
ebi-a-GCST90006905	finngen_R12_H7_ALLERGICCONJUNCTIVITIS	Allergic conjunctivitis || id:finngen_R12_H7_ALLERGICCONJUNCTIVITIS	|| id:ebi-a-GCST90006905	Weighted mode	9	-0.18475	0.174312	0.320146	-0.526402	0.156901	0.831312	0.590727	1.16988	0.965027
ebi-a-GCST90006912	finngen_R12_H7_ALLERGICCONJUNCTIVITIS	Allergic conjunctivitis || id:finngen_R12_H7_ALLERGICCONJUNCTIVITIS	|| id:ebi-a-GCST90006912	Inverse variance weighted	9	-0.0182302	0.0158552	0.250229	-0.0493064	0.012846	0.981935	0.951889	1.01293	0.945032
ebi-a-GCST90006912	finngen_R12_H7_ALLERGICCONJUNCTIVITIS	Allergic conjunctivitis || id:finngen_R12_H7_ALLERGICCONJUNCTIVITIS	|| id:ebi-a-GCST90006912	MR Egger	9	-0.00462267	0.0288557	0.877249	-0.0611798	0.0519344	0.995388	0.940654	1.05331	0.960796
ebi-a-GCST90006912	finngen_R12_H7_ALLERGICCONJUNCTIVITIS	Allergic conjunctivitis || id:finngen_R12_H7_ALLERGICCONJUNCTIVITIS	|| id:ebi-a-GCST90006912	Weighted median	9	-0.0163922	0.0205084	0.424119	-0.0565886	0.0238041	0.983741	0.944983	1.02409	0.896418
ebi-a-GCST90006912	finngen_R12_H7_ALLERGICCONJUNCTIVITIS	Allergic conjunctivitis || id:finngen_R12_H7_ALLERGICCONJUNCTIVITIS	|| id:ebi-a-GCST90006912	Weighted mode	9	-0.0146607	0.0242032	0.561479	-0.0620989	0.0327775	0.985446	0.93979	1.03332	0.965027
ebi-a-GCST90006915	finngen_R12_H7_ALLERGICCONJUNCTIVITIS	Allergic conjunctivitis || id:finngen_R12_H7_ALLERGICCONJUNCTIVITIS	|| id:ebi-a-GCST90006915	Inverse variance weighted	10	-0.00787243	0.0187768	0.675024	-0.044675	0.0289302	0.992158	0.956308	1.02935	0.945032
ebi-a-GCST90006915	finngen_R12_H7_ALLERGICCONJUNCTIVITIS	Allergic conjunctivitis || id:finngen_R12_H7_ALLERGICCONJUNCTIVITIS	|| id:ebi-a-GCST90006915	MR Egger	10	-0.0155426	0.0523349	0.774044	-0.118119	0.0870337	0.984578	0.88859	1.09093	0.908797
ebi-a-GCST90006915	finngen_R12_H7_ALLERGICCONJUNCTIVITIS	Allergic conjunctivitis || id:finngen_R12_H7_ALLERGICCONJUNCTIVITIS	|| id:ebi-a-GCST90006915	Weighted median	10	-0.0211566	0.0240259	0.378547	-0.0682474	0.0259341	0.979066	0.934029	1.02627	0.896418
ebi-a-GCST90006915	finngen_R12_H7_ALLERGICCONJUNCTIVITIS	Allergic conjunctivitis || id:finngen_R12_H7_ALLERGICCONJUNCTIVITIS	|| id:ebi-a-GCST90006915	Weighted mode	10	-0.0254327	0.0371243	0.510558	-0.0981964	0.047331	0.974888	0.906471	1.04847	0.965027
ebi-a-GCST90006918	finngen_R12_H7_ALLERGICCONJUNCTIVITIS	Allergic conjunctivitis || id:finngen_R12_H7_ALLERGICCONJUNCTIVITIS	|| id:ebi-a-GCST90006918	Inverse variance weighted	14	-0.0225526	0.0274871	0.411942	-0.0764273	0.0313221	0.9777	0.92642	1.03182	0.945032
ebi-a-GCST90006918	finngen_R12_H7_ALLERGICCONJUNCTIVITIS	Allergic conjunctivitis || id:finngen_R12_H7_ALLERGICCONJUNCTIVITIS	|| id:ebi-a-GCST90006918	MR Egger	14	-0.0501424	0.0540482	0.37183	-0.156077	0.0557921	0.951094	0.855493	1.05738	0.908797
ebi-a-GCST90006918	finngen_R12_H7_ALLERGICCONJUNCTIVITIS	Allergic conjunctivitis || id:finngen_R12_H7_ALLERGICCONJUNCTIVITIS	|| id:ebi-a-GCST90006918	Weighted median	14	-0.0267096	0.0372013	0.472773	-0.0996242	0.046205	0.973644	0.905178	1.04729	0.896418
ebi-a-GCST90006918	finngen_R12_H7_ALLERGICCONJUNCTIVITIS	Allergic conjunctivitis || id:finngen_R12_H7_ALLERGICCONJUNCTIVITIS	|| id:ebi-a-GCST90006918	Weighted mode	14	-0.0290674	0.0472665	0.54919	-0.12171	0.063575	0.971351	0.885405	1.06564	0.965027
ebi-a-GCST90006922	finngen_R12_H7_ALLERGICCONJUNCTIVITIS	Allergic conjunctivitis || id:finngen_R12_H7_ALLERGICCONJUNCTIVITIS	|| id:ebi-a-GCST90006922	Inverse variance weighted (multiplicative random effects)	17	-0.00179862	0.0285062	0.94969	-0.0576708	0.0540736	0.998203	0.943961	1.05556	0.94969
ebi-a-GCST90006922	finngen_R12_H7_ALLERGICCONJUNCTIVITIS	Allergic conjunctivitis || id:finngen_R12_H7_ALLERGICCONJUNCTIVITIS	|| id:ebi-a-GCST90006922	MR Egger	17	-0.0287698	0.0589573	0.632623	-0.144326	0.0867866	0.97164	0.865605	1.09066	0.908797
ebi-a-GCST90006922	finngen_R12_H7_ALLERGICCONJUNCTIVITIS	Allergic conjunctivitis || id:finngen_R12_H7_ALLERGICCONJUNCTIVITIS	|| id:ebi-a-GCST90006922	Weighted median	17	-0.0198445	0.0295732	0.5022	-0.077808	0.0381189	0.980351	0.925142	1.03885	0.896418
ebi-a-GCST90006922	finngen_R12_H7_ALLERGICCONJUNCTIVITIS	Allergic conjunctivitis || id:finngen_R12_H7_ALLERGICCONJUNCTIVITIS	|| id:ebi-a-GCST90006922	Weighted mode	17	-0.0433805	0.0467337	0.367071	-0.134979	0.0482176	0.957547	0.873735	1.0494	0.965027
ebi-a-GCST90006923	finngen_R12_H7_ALLERGICCONJUNCTIVITIS	Allergic conjunctivitis || id:finngen_R12_H7_ALLERGICCONJUNCTIVITIS	|| id:ebi-a-GCST90006923	Inverse variance weighted	9	0.0347563	0.0692502	0.615742	-0.100974	0.170487	1.03537	0.903956	1.18588	0.945032
ebi-a-GCST90006923	finngen_R12_H7_ALLERGICCONJUNCTIVITIS	Allergic conjunctivitis || id:finngen_R12_H7_ALLERGICCONJUNCTIVITIS	|| id:ebi-a-GCST90006923	MR Egger	9	0.262919	0.169203	0.164164	-0.06872	0.594557	1.30072	0.933588	1.81223	0.840001
ebi-a-GCST90006923	finngen_R12_H7_ALLERGICCONJUNCTIVITIS	Allergic conjunctivitis || id:finngen_R12_H7_ALLERGICCONJUNCTIVITIS	|| id:ebi-a-GCST90006923	Weighted median	9	0.0316935	0.0928689	0.7329	-0.15033	0.213717	1.0322	0.860424	1.23827	0.896418
ebi-a-GCST90006923	finngen_R12_H7_ALLERGICCONJUNCTIVITIS	Allergic conjunctivitis || id:finngen_R12_H7_ALLERGICCONJUNCTIVITIS	|| id:ebi-a-GCST90006923	Weighted mode	9	0.0760966	0.133001	0.582936	-0.184586	0.336779	1.07907	0.831449	1.40043	0.965027
ebi-a-GCST90006924	finngen_R12_H7_ALLERGICCONJUNCTIVITIS	Allergic conjunctivitis || id:finngen_R12_H7_ALLERGICCONJUNCTIVITIS	|| id:ebi-a-GCST90006924	Inverse variance weighted	9	0.026642	0.0279952	0.341267	-0.0282285	0.0815125	1.027	0.972166	1.08493	0.945032
ebi-a-GCST90006924	finngen_R12_H7_ALLERGICCONJUNCTIVITIS	Allergic conjunctivitis || id:finngen_R12_H7_ALLERGICCONJUNCTIVITIS	|| id:ebi-a-GCST90006924	MR Egger	9	0.114458	0.0901434	0.244759	-0.062223	0.291139	1.12127	0.939673	1.33795	0.908797
ebi-a-GCST90006924	finngen_R12_H7_ALLERGICCONJUNCTIVITIS	Allergic conjunctivitis || id:finngen_R12_H7_ALLERGICCONJUNCTIVITIS	|| id:ebi-a-GCST90006924	Weighted median	9	0.0467735	0.0355045	0.187706	-0.0228153	0.116362	1.04788	0.977443	1.1234	0.896418
ebi-a-GCST90006924	finngen_R12_H7_ALLERGICCONJUNCTIVITIS	Allergic conjunctivitis || id:finngen_R12_H7_ALLERGICCONJUNCTIVITIS	|| id:ebi-a-GCST90006924	Weighted mode	9	0.049157	0.0467101	0.323369	-0.0423947	0.140709	1.05039	0.958491	1.15109	0.965027
ebi-a-GCST90006926	finngen_R12_H7_ALLERGICCONJUNCTIVITIS	Allergic conjunctivitis || id:finngen_R12_H7_ALLERGICCONJUNCTIVITIS	|| id:ebi-a-GCST90006926	Inverse variance weighted	16	-0.0290987	0.0114076	0.0107467	-0.0514576	-0.00673992	0.971321	0.949844	0.993283	0.494348
ebi-a-GCST90006926	finngen_R12_H7_ALLERGICCONJUNCTIVITIS	Allergic conjunctivitis || id:finngen_R12_H7_ALLERGICCONJUNCTIVITIS	|| id:ebi-a-GCST90006926	MR Egger	16	-0.0457606	0.030992	0.16194	-0.106505	0.0149838	0.955271	0.898971	1.0151	0.840001
ebi-a-GCST90006926	finngen_R12_H7_ALLERGICCONJUNCTIVITIS	Allergic conjunctivitis || id:finngen_R12_H7_ALLERGICCONJUNCTIVITIS	|| id:ebi-a-GCST90006926	Weighted median	16	-0.0350971	0.0158173	0.0264936	-0.066099	-0.0040951	0.965512	0.936038	0.995913	0.896418
ebi-a-GCST90006926	finngen_R12_H7_ALLERGICCONJUNCTIVITIS	Allergic conjunctivitis || id:finngen_R12_H7_ALLERGICCONJUNCTIVITIS	|| id:ebi-a-GCST90006926	Weighted mode	16	-0.0484624	0.0215173	0.0397158	-0.0906364	-0.00628847	0.952693	0.91335	0.993731	0.965027
ebi-a-GCST90006928	finngen_R12_H7_ALLERGICCONJUNCTIVITIS	Allergic conjunctivitis || id:finngen_R12_H7_ALLERGICCONJUNCTIVITIS	|| id:ebi-a-GCST90006928	Inverse variance weighted	14	0.155799	0.0838434	0.063138	-0.0085337	0.320132	1.16859	0.991503	1.37731	0.945032
ebi-a-GCST90006928	finngen_R12_H7_ALLERGICCONJUNCTIVITIS	Allergic conjunctivitis || id:finngen_R12_H7_ALLERGICCONJUNCTIVITIS	|| id:ebi-a-GCST90006928	MR Egger	14	0.13263	0.171404	0.454034	-0.203323	0.468582	1.14183	0.816015	1.59773	0.908797
ebi-a-GCST90006928	finngen_R12_H7_ALLERGICCONJUNCTIVITIS	Allergic conjunctivitis || id:finngen_R12_H7_ALLERGICCONJUNCTIVITIS	|| id:ebi-a-GCST90006928	Weighted median	14	0.191934	0.120639	0.111614	-0.0445179	0.428386	1.21159	0.956458	1.53478	0.896418
ebi-a-GCST90006928	finngen_R12_H7_ALLERGICCONJUNCTIVITIS	Allergic conjunctivitis || id:finngen_R12_H7_ALLERGICCONJUNCTIVITIS	|| id:ebi-a-GCST90006928	Weighted mode	14	0.194451	0.147377	0.2098	-0.0944091	0.48331	1.21464	0.90991	1.62143	0.965027
ebi-a-GCST90006929	finngen_R12_H7_ALLERGICCONJUNCTIVITIS	Allergic conjunctivitis || id:finngen_R12_H7_ALLERGICCONJUNCTIVITIS	|| id:ebi-a-GCST90006929	Inverse variance weighted (multiplicative random effects)	14	-0.0100812	0.037221	0.786509	-0.0830343	0.0628719	0.989969	0.92032	1.06489	0.945032
ebi-a-GCST90006929	finngen_R12_H7_ALLERGICCONJUNCTIVITIS	Allergic conjunctivitis || id:finngen_R12_H7_ALLERGICCONJUNCTIVITIS	|| id:ebi-a-GCST90006929	MR Egger	14	-0.043604	0.0845927	0.615596	-0.209406	0.122198	0.957333	0.811066	1.12998	0.908797
ebi-a-GCST90006929	finngen_R12_H7_ALLERGICCONJUNCTIVITIS	Allergic conjunctivitis || id:finngen_R12_H7_ALLERGICCONJUNCTIVITIS	|| id:ebi-a-GCST90006929	Weighted median	14	-0.0405722	0.0383855	0.290526	-0.115808	0.0346633	0.96024	0.890646	1.03527	0.896418
ebi-a-GCST90006929	finngen_R12_H7_ALLERGICCONJUNCTIVITIS	Allergic conjunctivitis || id:finngen_R12_H7_ALLERGICCONJUNCTIVITIS	|| id:ebi-a-GCST90006929	Weighted mode	14	-0.0560629	0.056793	0.341589	-0.167377	0.0552514	0.94548	0.845881	1.05681	0.965027

## Sheet: Table S3
Supplementary Table S3.Forward Mendelian Randomization (MR) Analysis Between 46 antibody immune responses and Atopic dermatitis
id.exposure	id.outcome	outcome	exposure	method	nsnp	b	se	pval	lo_ci	up_ci	or	or_lci95	or_uci95	p_fdr
ebi-a-GCST90006884	finngen_R12_L12_ATOPIC	Atopic dermatitis || id:finngen_R12_L12_ATOPIC	|| id:ebi-a-GCST90006884	Inverse variance weighted	25	0.0491506	0.114529	0.667811	-0.175326	0.273627	1.05038	0.839183	1.31472	0.911486
ebi-a-GCST90006884	finngen_R12_L12_ATOPIC	Atopic dermatitis || id:finngen_R12_L12_ATOPIC	|| id:ebi-a-GCST90006884	MR Egger	25	0.0906406	0.261872	0.732394	-0.422628	0.603909	1.09488	0.655322	1.82926	0.985352
ebi-a-GCST90006884	finngen_R12_L12_ATOPIC	Atopic dermatitis || id:finngen_R12_L12_ATOPIC	|| id:ebi-a-GCST90006884	Weighted median	25	0.0401049	0.151316	0.790978	-0.256475	0.336684	1.04092	0.773775	1.4003	0.988117
ebi-a-GCST90006884	finngen_R12_L12_ATOPIC	Atopic dermatitis || id:finngen_R12_L12_ATOPIC	|| id:ebi-a-GCST90006884	Weighted mode	25	0.138957	0.240672	0.569068	-0.332761	0.610675	1.14907	0.716941	1.84167	0.978906
ebi-a-GCST90006885	finngen_R12_L12_ATOPIC	Atopic dermatitis || id:finngen_R12_L12_ATOPIC	|| id:ebi-a-GCST90006885	Inverse variance weighted	6	-0.015236	0.0454003	0.737178	-0.104221	0.0737487	0.984879	0.901026	1.07654	0.911486
ebi-a-GCST90006885	finngen_R12_L12_ATOPIC	Atopic dermatitis || id:finngen_R12_L12_ATOPIC	|| id:ebi-a-GCST90006885	MR Egger	6	-0.00802192	0.104525	0.942511	-0.212892	0.196848	0.99201	0.808244	1.21756	0.985352
ebi-a-GCST90006885	finngen_R12_L12_ATOPIC	Atopic dermatitis || id:finngen_R12_L12_ATOPIC	|| id:ebi-a-GCST90006885	Weighted median	6	-0.0265827	0.0561054	0.635643	-0.136549	0.0833839	0.973768	0.872363	1.08696	0.988117
ebi-a-GCST90006885	finngen_R12_L12_ATOPIC	Atopic dermatitis || id:finngen_R12_L12_ATOPIC	|| id:ebi-a-GCST90006885	Weighted mode	6	-0.0339424	0.0699144	0.647858	-0.170975	0.10309	0.966627	0.842843	1.10859	0.978906
ebi-a-GCST90006886	finngen_R12_L12_ATOPIC	Atopic dermatitis || id:finngen_R12_L12_ATOPIC	|| id:ebi-a-GCST90006886	Inverse variance weighted	15	-0.0390323	0.0654052	0.550657	-0.167227	0.089162	0.96172	0.846008	1.09326	0.911486
ebi-a-GCST90006886	finngen_R12_L12_ATOPIC	Atopic dermatitis || id:finngen_R12_L12_ATOPIC	|| id:ebi-a-GCST90006886	MR Egger	15	-0.0856193	0.127185	0.512618	-0.334901	0.163663	0.917944	0.715409	1.17782	0.985352
ebi-a-GCST90006886	finngen_R12_L12_ATOPIC	Atopic dermatitis || id:finngen_R12_L12_ATOPIC	|| id:ebi-a-GCST90006886	Weighted median	15	-0.0336234	0.0910388	0.711881	-0.212059	0.144813	0.966936	0.808917	1.15582	0.988117
ebi-a-GCST90006886	finngen_R12_L12_ATOPIC	Atopic dermatitis || id:finngen_R12_L12_ATOPIC	|| id:ebi-a-GCST90006886	Weighted mode	15	-0.0646108	0.106	0.551935	-0.272372	0.14315	0.937432	0.761571	1.1539	0.978906
ebi-a-GCST90006887	finngen_R12_L12_ATOPIC	Atopic dermatitis || id:finngen_R12_L12_ATOPIC	|| id:ebi-a-GCST90006887	Inverse variance weighted	14	-0.0126367	0.00960503	0.188296	-0.0314626	0.00618914	0.987443	0.969027	1.00621	0.911486
ebi-a-GCST90006887	finngen_R12_L12_ATOPIC	Atopic dermatitis || id:finngen_R12_L12_ATOPIC	|| id:ebi-a-GCST90006887	MR Egger	14	-0.0487493	0.0222205	0.0486671	-0.0923014	-0.00519719	0.95242	0.91183	0.994816	0.910821
ebi-a-GCST90006887	finngen_R12_L12_ATOPIC	Atopic dermatitis || id:finngen_R12_L12_ATOPIC	|| id:ebi-a-GCST90006887	Weighted median	14	-0.0127318	0.0136777	0.351935	-0.0395402	0.0140766	0.987349	0.961231	1.01418	0.988117
ebi-a-GCST90006887	finngen_R12_L12_ATOPIC	Atopic dermatitis || id:finngen_R12_L12_ATOPIC	|| id:ebi-a-GCST90006887	Weighted mode	14	-0.0143653	0.0157852	0.379359	-0.0453043	0.0165736	0.985737	0.955707	1.01671	0.978906
ebi-a-GCST90006890	finngen_R12_L12_ATOPIC	Atopic dermatitis || id:finngen_R12_L12_ATOPIC	|| id:ebi-a-GCST90006890	Inverse variance weighted	32	-0.0008848	0.00372833	0.81241	-0.00819233	0.00642273	0.999116	0.991841	1.00644	0.911486
ebi-a-GCST90006890	finngen_R12_L12_ATOPIC	Atopic dermatitis || id:finngen_R12_L12_ATOPIC	|| id:ebi-a-GCST90006890	MR Egger	32	-0.000138642	0.00689585	0.984093	-0.0136545	0.0133772	0.999861	0.986438	1.01347	0.996781
ebi-a-GCST90006890	finngen_R12_L12_ATOPIC	Atopic dermatitis || id:finngen_R12_L12_ATOPIC	|| id:ebi-a-GCST90006890	Weighted median	32	-0.00136243	0.00591342	0.817784	-0.0129527	0.0102279	0.998638	0.987131	1.01028	0.988117
ebi-a-GCST90006890	finngen_R12_L12_ATOPIC	Atopic dermatitis || id:finngen_R12_L12_ATOPIC	|| id:ebi-a-GCST90006890	Weighted mode	32	-0.00123654	0.00679676	0.856822	-0.0145582	0.0120851	0.998764	0.985547	1.01216	0.988159
ebi-a-GCST90006891	finngen_R12_L12_ATOPIC	Atopic dermatitis || id:finngen_R12_L12_ATOPIC	|| id:ebi-a-GCST90006891	Inverse variance weighted	6	-0.00888015	0.0211427	0.674477	-0.0503198	0.0325595	0.991159	0.950925	1.0331	0.911486
ebi-a-GCST90006891	finngen_R12_L12_ATOPIC	Atopic dermatitis || id:finngen_R12_L12_ATOPIC	|| id:ebi-a-GCST90006891	MR Egger	6	-0.0797541	0.0539237	0.213222	-0.185445	0.0259364	0.923343	0.830735	1.02628	0.910821
ebi-a-GCST90006891	finngen_R12_L12_ATOPIC	Atopic dermatitis || id:finngen_R12_L12_ATOPIC	|| id:ebi-a-GCST90006891	Weighted median	6	-0.00799382	0.0264059	0.762097	-0.0597494	0.0437617	0.992038	0.942001	1.04473	0.988117
ebi-a-GCST90006891	finngen_R12_L12_ATOPIC	Atopic dermatitis || id:finngen_R12_L12_ATOPIC	|| id:ebi-a-GCST90006891	Weighted mode	6	-0.00577621	0.0455702	0.904075	-0.0950938	0.0835414	0.99424	0.909288	1.08713	0.990177
ebi-a-GCST90006899	finngen_R12_L12_ATOPIC	Atopic dermatitis || id:finngen_R12_L12_ATOPIC	|| id:ebi-a-GCST90006899	Inverse variance weighted (multiplicative random effects)	15	0.0383277	0.0299232	0.200239	-0.0203217	0.096977	1.03907	0.979883	1.10184	0.911486
ebi-a-GCST90006899	finngen_R12_L12_ATOPIC	Atopic dermatitis || id:finngen_R12_L12_ATOPIC	|| id:ebi-a-GCST90006899	MR Egger	15	0.0502257	0.0593952	0.413059	-0.0661889	0.16664	1.05151	0.935954	1.18133	0.985352
ebi-a-GCST90006899	finngen_R12_L12_ATOPIC	Atopic dermatitis || id:finngen_R12_L12_ATOPIC	|| id:ebi-a-GCST90006899	Weighted median	15	0.0768953	0.0270317	0.00444625	0.0239132	0.129877	1.07993	1.0242	1.13869	0.204528
ebi-a-GCST90006899	finngen_R12_L12_ATOPIC	Atopic dermatitis || id:finngen_R12_L12_ATOPIC	|| id:ebi-a-GCST90006899	Weighted mode	15	0.0737947	0.0272164	0.0168755	0.0204505	0.127139	1.07659	1.02066	1.13557	0.776274
ebi-a-GCST90006901	finngen_R12_L12_ATOPIC	Atopic dermatitis || id:finngen_R12_L12_ATOPIC	|| id:ebi-a-GCST90006901	Inverse variance weighted (multiplicative random effects)	14	-0.0166517	0.0308241	0.589047	-0.0770669	0.0437635	0.983486	0.925828	1.04474	0.911486
ebi-a-GCST90006901	finngen_R12_L12_ATOPIC	Atopic dermatitis || id:finngen_R12_L12_ATOPIC	|| id:ebi-a-GCST90006901	MR Egger	14	-0.104016	0.0530816	0.0736895	-0.208056	2.35617e-05	0.901211	0.812161	1.00002	0.910821
ebi-a-GCST90006901	finngen_R12_L12_ATOPIC	Atopic dermatitis || id:finngen_R12_L12_ATOPIC	|| id:ebi-a-GCST90006901	Weighted median	14	-0.0314307	0.029411	0.285216	-0.0890762	0.0262147	0.969058	0.914776	1.02656	0.988117
ebi-a-GCST90006901	finngen_R12_L12_ATOPIC	Atopic dermatitis || id:finngen_R12_L12_ATOPIC	|| id:ebi-a-GCST90006901	Weighted mode	14	-0.0294988	0.0298927	0.341741	-0.0880884	0.0290908	0.970932	0.91568	1.02952	0.978906
ebi-a-GCST90006905	finngen_R12_L12_ATOPIC	Atopic dermatitis || id:finngen_R12_L12_ATOPIC	|| id:ebi-a-GCST90006905	Inverse variance weighted	8	-0.101591	0.0947284	0.283522	-0.287258	0.0840771	0.903399	0.750318	1.08771	0.911486
ebi-a-GCST90006905	finngen_R12_L12_ATOPIC	Atopic dermatitis || id:finngen_R12_L12_ATOPIC	|| id:ebi-a-GCST90006905	MR Egger	8	-0.286329	0.193727	0.189883	-0.666034	0.0933768	0.751016	0.513742	1.09788	0.910821
ebi-a-GCST90006905	finngen_R12_L12_ATOPIC	Atopic dermatitis || id:finngen_R12_L12_ATOPIC	|| id:ebi-a-GCST90006905	Weighted median	8	-0.177417	0.124621	0.154546	-0.421674	0.0668394	0.83743	0.655948	1.06912	0.988117
ebi-a-GCST90006905	finngen_R12_L12_ATOPIC	Atopic dermatitis || id:finngen_R12_L12_ATOPIC	|| id:ebi-a-GCST90006905	Weighted mode	8	-0.212792	0.182633	0.282129	-0.570754	0.14517	0.808324	0.565099	1.15624	0.978906
ebi-a-GCST90006906	finngen_R12_L12_ATOPIC	Atopic dermatitis || id:finngen_R12_L12_ATOPIC	|| id:ebi-a-GCST90006906	Inverse variance weighted	15	0.0136065	0.0386937	0.725102	-0.062233	0.0894461	1.0137	0.939664	1.09357	0.911486
ebi-a-GCST90006906	finngen_R12_L12_ATOPIC	Atopic dermatitis || id:finngen_R12_L12_ATOPIC	|| id:ebi-a-GCST90006906	MR Egger	15	0.0767464	0.112548	0.50727	-0.143848	0.29734	1.07977	0.86602	1.34627	0.985352
ebi-a-GCST90006906	finngen_R12_L12_ATOPIC	Atopic dermatitis || id:finngen_R12_L12_ATOPIC	|| id:ebi-a-GCST90006906	Weighted median	15	0.0537091	0.0414012	0.194533	-0.0274372	0.134855	1.05518	0.972936	1.14437	0.988117
ebi-a-GCST90006906	finngen_R12_L12_ATOPIC	Atopic dermatitis || id:finngen_R12_L12_ATOPIC	|| id:ebi-a-GCST90006906	Weighted mode	15	0.10486	0.0624587	0.115348	-0.0175589	0.227279	1.11056	0.982594	1.25518	0.978906
ebi-a-GCST90006909	finngen_R12_L12_ATOPIC	Atopic dermatitis || id:finngen_R12_L12_ATOPIC	|| id:ebi-a-GCST90006909	Inverse variance weighted (multiplicative random effects)	14	0.0279721	0.0507831	0.581761	-0.0715629	0.127507	1.02837	0.930938	1.13599	0.911486
ebi-a-GCST90006909	finngen_R12_L12_ATOPIC	Atopic dermatitis || id:finngen_R12_L12_ATOPIC	|| id:ebi-a-GCST90006909	MR Egger	14	0.0148419	0.177154	0.934613	-0.33238	0.362064	1.01495	0.717215	1.43629	0.985352
ebi-a-GCST90006909	finngen_R12_L12_ATOPIC	Atopic dermatitis || id:finngen_R12_L12_ATOPIC	|| id:ebi-a-GCST90006909	Weighted median	14	0.0176792	0.0454016	0.696983	-0.071308	0.106666	1.01784	0.931175	1.11256	0.988117
ebi-a-GCST90006909	finngen_R12_L12_ATOPIC	Atopic dermatitis || id:finngen_R12_L12_ATOPIC	|| id:ebi-a-GCST90006909	Weighted mode	14	0.0130992	0.0748029	0.863686	-0.133514	0.159713	1.01319	0.875015	1.17317	0.988159
ebi-a-GCST90006911	finngen_R12_L12_ATOPIC	Atopic dermatitis || id:finngen_R12_L12_ATOPIC	|| id:ebi-a-GCST90006911	Inverse variance weighted	11	0.0038661	0.0146966	0.792504	-0.0249393	0.0326715	1.00387	0.975369	1.03321	0.911486
ebi-a-GCST90006911	finngen_R12_L12_ATOPIC	Atopic dermatitis || id:finngen_R12_L12_ATOPIC	|| id:ebi-a-GCST90006911	MR Egger	11	0.0562987	0.026522	0.0627594	0.00431571	0.108282	1.05791	1.00433	1.11436	0.910821
ebi-a-GCST90006911	finngen_R12_L12_ATOPIC	Atopic dermatitis || id:finngen_R12_L12_ATOPIC	|| id:ebi-a-GCST90006911	Weighted median	11	0.0150413	0.0180845	0.405563	-0.0204042	0.0504869	1.01516	0.979803	1.05178	0.988117
ebi-a-GCST90006911	finngen_R12_L12_ATOPIC	Atopic dermatitis || id:finngen_R12_L12_ATOPIC	|| id:ebi-a-GCST90006911	Weighted mode	11	0.0177271	0.0219987	0.439087	-0.0253904	0.0608446	1.01789	0.974929	1.06273	0.978906
ebi-a-GCST90006913	finngen_R12_L12_ATOPIC	Atopic dermatitis || id:finngen_R12_L12_ATOPIC	|| id:ebi-a-GCST90006913	Inverse variance weighted	4	-0.0445443	0.0359375	0.215163	-0.114982	0.0258932	0.956433	0.891382	1.02623	0.911486
ebi-a-GCST90006913	finngen_R12_L12_ATOPIC	Atopic dermatitis || id:finngen_R12_L12_ATOPIC	|| id:ebi-a-GCST90006913	MR Egger	4	-0.158028	0.079693	0.185843	-0.314226	-0.00182943	0.853826	0.730354	0.998172	0.910821
ebi-a-GCST90006913	finngen_R12_L12_ATOPIC	Atopic dermatitis || id:finngen_R12_L12_ATOPIC	|| id:ebi-a-GCST90006913	Weighted median	4	-0.0378217	0.0385356	0.326359	-0.113351	0.0377081	0.962885	0.892837	1.03843	0.988117
ebi-a-GCST90006913	finngen_R12_L12_ATOPIC	Atopic dermatitis || id:finngen_R12_L12_ATOPIC	|| id:ebi-a-GCST90006913	Weighted mode	4	-0.0350491	0.0630545	0.617076	-0.158636	0.0885378	0.965558	0.853307	1.09258	0.978906
ebi-a-GCST90006914	finngen_R12_L12_ATOPIC	Atopic dermatitis || id:finngen_R12_L12_ATOPIC	|| id:ebi-a-GCST90006914	Inverse variance weighted (multiplicative random effects)	7	0.0495201	0.0388461	0.202388	-0.0266182	0.125658	1.05077	0.973733	1.13389	0.911486
ebi-a-GCST90006914	finngen_R12_L12_ATOPIC	Atopic dermatitis || id:finngen_R12_L12_ATOPIC	|| id:ebi-a-GCST90006914	MR Egger	7	0.160401	0.113817	0.217805	-0.0626809	0.383483	1.17398	0.939243	1.46739	0.910821
ebi-a-GCST90006914	finngen_R12_L12_ATOPIC	Atopic dermatitis || id:finngen_R12_L12_ATOPIC	|| id:ebi-a-GCST90006914	Weighted median	7	0.0599543	0.0400065	0.133974	-0.0184585	0.138367	1.06179	0.981711	1.1484	0.988117
ebi-a-GCST90006914	finngen_R12_L12_ATOPIC	Atopic dermatitis || id:finngen_R12_L12_ATOPIC	|| id:ebi-a-GCST90006914	Weighted mode	7	0.0942457	0.0643303	0.19326	-0.0318417	0.220333	1.09883	0.96866	1.24649	0.978906
ebi-a-GCST90006915	finngen_R12_L12_ATOPIC	Atopic dermatitis || id:finngen_R12_L12_ATOPIC	|| id:ebi-a-GCST90006915	Inverse variance weighted	10	-0.0146988	0.0186371	0.430296	-0.0512276	0.0218299	0.985409	0.950062	1.02207	0.911486
ebi-a-GCST90006915	finngen_R12_L12_ATOPIC	Atopic dermatitis || id:finngen_R12_L12_ATOPIC	|| id:ebi-a-GCST90006915	MR Egger	10	-0.053007	0.0519736	0.337632	-0.154875	0.0488613	0.948373	0.856522	1.05007	0.985352
ebi-a-GCST90006915	finngen_R12_L12_ATOPIC	Atopic dermatitis || id:finngen_R12_L12_ATOPIC	|| id:ebi-a-GCST90006915	Weighted median	10	-0.0200954	0.0249992	0.421488	-0.0690937	0.0289029	0.980105	0.933239	1.02932	0.988117
ebi-a-GCST90006915	finngen_R12_L12_ATOPIC	Atopic dermatitis || id:finngen_R12_L12_ATOPIC	|| id:ebi-a-GCST90006915	Weighted mode	10	-0.0231845	0.0412323	0.587648	-0.104	0.0576308	0.977082	0.901225	1.05932	0.978906
ebi-a-GCST90006916	finngen_R12_L12_ATOPIC	Atopic dermatitis || id:finngen_R12_L12_ATOPIC	|| id:ebi-a-GCST90006916	Inverse variance weighted	14	-0.0140946	0.0144182	0.328292	-0.0423543	0.014165	0.986004	0.95853	1.01427	0.911486
ebi-a-GCST90006916	finngen_R12_L12_ATOPIC	Atopic dermatitis || id:finngen_R12_L12_ATOPIC	|| id:ebi-a-GCST90006916	MR Egger	14	-0.0189943	0.0292209	0.527925	-0.0762672	0.0382786	0.981185	0.926569	1.03902	0.985352
ebi-a-GCST90006916	finngen_R12_L12_ATOPIC	Atopic dermatitis || id:finngen_R12_L12_ATOPIC	|| id:ebi-a-GCST90006916	Weighted median	14	-0.00749301	0.0192449	0.697016	-0.0452129	0.0302269	0.992535	0.955794	1.03069	0.988117
ebi-a-GCST90006916	finngen_R12_L12_ATOPIC	Atopic dermatitis || id:finngen_R12_L12_ATOPIC	|| id:ebi-a-GCST90006916	Weighted mode	14	-0.00500432	0.0327088	0.88075	-0.0691135	0.0591049	0.995008	0.933221	1.06089	0.988159
ebi-a-GCST90006919	finngen_R12_L12_ATOPIC	Atopic dermatitis || id:finngen_R12_L12_ATOPIC	|| id:ebi-a-GCST90006919	Inverse variance weighted	10	-0.130398	0.104556	0.212337	-0.335327	0.0745308	0.877746	0.715104	1.07738	0.911486
ebi-a-GCST90006919	finngen_R12_L12_ATOPIC	Atopic dermatitis || id:finngen_R12_L12_ATOPIC	|| id:ebi-a-GCST90006919	MR Egger	10	-0.459026	0.262358	0.118301	-0.973248	0.055195	0.631899	0.377854	1.05675	0.910821
ebi-a-GCST90006919	finngen_R12_L12_ATOPIC	Atopic dermatitis || id:finngen_R12_L12_ATOPIC	|| id:ebi-a-GCST90006919	Weighted median	10	-0.142319	0.146804	0.332321	-0.430056	0.145417	0.867344	0.650473	1.15652	0.988117
ebi-a-GCST90006919	finngen_R12_L12_ATOPIC	Atopic dermatitis || id:finngen_R12_L12_ATOPIC	|| id:ebi-a-GCST90006919	Weighted mode	10	-0.172582	0.187443	0.381214	-0.539971	0.194806	0.841489	0.582765	1.21508	0.978906
ebi-a-GCST90006920	finngen_R12_L12_ATOPIC	Atopic dermatitis || id:finngen_R12_L12_ATOPIC	|| id:ebi-a-GCST90006920	Inverse variance weighted	12	-0.00465775	0.0141043	0.741221	-0.0323021	0.0229866	0.995353	0.968214	1.02325	0.911486
ebi-a-GCST90006920	finngen_R12_L12_ATOPIC	Atopic dermatitis || id:finngen_R12_L12_ATOPIC	|| id:ebi-a-GCST90006920	MR Egger	12	-0.0357159	0.0296648	0.256321	-0.093859	0.0224271	0.964914	0.910411	1.02268	0.946161
ebi-a-GCST90006920	finngen_R12_L12_ATOPIC	Atopic dermatitis || id:finngen_R12_L12_ATOPIC	|| id:ebi-a-GCST90006920	Weighted median	12	-0.00701948	0.0183001	0.701293	-0.0428877	0.0288487	0.993005	0.958019	1.02927	0.988117
ebi-a-GCST90006920	finngen_R12_L12_ATOPIC	Atopic dermatitis || id:finngen_R12_L12_ATOPIC	|| id:ebi-a-GCST90006920	Weighted mode	12	-0.00648009	0.0269995	0.814738	-0.0593991	0.0464389	0.993541	0.942331	1.04753	0.986262
ebi-a-GCST90006924	finngen_R12_L12_ATOPIC	Atopic dermatitis || id:finngen_R12_L12_ATOPIC	|| id:ebi-a-GCST90006924	Inverse variance weighted	9	-0.0180046	0.0277337	0.516211	-0.0723626	0.0363534	0.982157	0.930194	1.03702	0.911486
ebi-a-GCST90006924	finngen_R12_L12_ATOPIC	Atopic dermatitis || id:finngen_R12_L12_ATOPIC	|| id:ebi-a-GCST90006924	MR Egger	9	-0.0253538	0.0941235	0.795414	-0.209836	0.159128	0.974965	0.810717	1.17249	0.985352
ebi-a-GCST90006924	finngen_R12_L12_ATOPIC	Atopic dermatitis || id:finngen_R12_L12_ATOPIC	|| id:ebi-a-GCST90006924	Weighted median	9	-0.0300977	0.0382808	0.43173	-0.105128	0.0449327	0.970351	0.900209	1.04596	0.988117
ebi-a-GCST90006924	finngen_R12_L12_ATOPIC	Atopic dermatitis || id:finngen_R12_L12_ATOPIC	|| id:ebi-a-GCST90006924	Weighted mode	9	-0.0568503	0.0699969	0.440183	-0.194044	0.0803436	0.944735	0.823621	1.08366	0.978906
ebi-a-GCST90006925	finngen_R12_L12_ATOPIC	Atopic dermatitis || id:finngen_R12_L12_ATOPIC	|| id:ebi-a-GCST90006925	Inverse variance weighted	12	0.0220725	0.073321	0.763385	-0.121637	0.165782	1.02232	0.88547	1.18032	0.911486
ebi-a-GCST90006925	finngen_R12_L12_ATOPIC	Atopic dermatitis || id:finngen_R12_L12_ATOPIC	|| id:ebi-a-GCST90006925	MR Egger	12	0.0561966	0.186139	0.768909	-0.308636	0.421029	1.05781	0.734448	1.52353	0.985352
ebi-a-GCST90006925	finngen_R12_L12_ATOPIC	Atopic dermatitis || id:finngen_R12_L12_ATOPIC	|| id:ebi-a-GCST90006925	Weighted median	12	0.0664696	0.102623	0.517174	-0.134671	0.26761	1.06873	0.874003	1.30684	0.988117
ebi-a-GCST90006925	finngen_R12_L12_ATOPIC	Atopic dermatitis || id:finngen_R12_L12_ATOPIC	|| id:ebi-a-GCST90006925	Weighted mode	12	0.0417251	0.139464	0.770378	-0.231624	0.315074	1.04261	0.793244	1.37036	0.984372
ebi-a-GCST90006929	finngen_R12_L12_ATOPIC	Atopic dermatitis || id:finngen_R12_L12_ATOPIC	|| id:ebi-a-GCST90006929	Inverse variance weighted	14	-0.0421164	0.0263105	0.109433	-0.0936849	0.00945211	0.958758	0.91057	1.0095	0.911486
ebi-a-GCST90006929	finngen_R12_L12_ATOPIC	Atopic dermatitis || id:finngen_R12_L12_ATOPIC	|| id:ebi-a-GCST90006929	MR Egger	14	-0.00572878	0.0579525	0.922887	-0.119316	0.107858	0.994288	0.887528	1.11389	0.985352
ebi-a-GCST90006929	finngen_R12_L12_ATOPIC	Atopic dermatitis || id:finngen_R12_L12_ATOPIC	|| id:ebi-a-GCST90006929	Weighted median	14	-0.0264282	0.0371239	0.476531	-0.099191	0.0463346	0.973918	0.90557	1.04742	0.988117
ebi-a-GCST90006929	finngen_R12_L12_ATOPIC	Atopic dermatitis || id:finngen_R12_L12_ATOPIC	|| id:ebi-a-GCST90006929	Weighted mode	14	-0.0155153	0.0478423	0.75087	-0.109286	0.0782556	0.984604	0.896474	1.0814	0.984372

## Sheet: Table S4
Supplementary Table S4.Forward Mendelian Randomization (MR) Analysis Between 46 antibody immune responses and Allergic rhinitis
id.exposure	id.outcome	outcome	exposure	method	nsnp	b	se	pval	lo_ci	up_ci	or	or_lci95	or_uci95	p_fdr
ebi-a-GCST90006884	finngen_R12_ALLERG_RHINITIS	Allergic rhinitis || id:finngen_R12_ALLERG_RHINITIS	|| id:ebi-a-GCST90006884	Inverse variance weighted	25	0.082555	0.153746	0.591298	-0.218787	0.383897	1.08606	0.803492	1.46799	0.906656
ebi-a-GCST90006884	finngen_R12_ALLERG_RHINITIS	Allergic rhinitis || id:finngen_R12_ALLERG_RHINITIS	|| id:ebi-a-GCST90006884	MR Egger	25	0.669898	0.336872	0.0587732	0.00963005	1.33017	1.95404	1.00968	3.78167	0.835659
ebi-a-GCST90006884	finngen_R12_ALLERG_RHINITIS	Allergic rhinitis || id:finngen_R12_ALLERG_RHINITIS	|| id:ebi-a-GCST90006884	Weighted median	25	0.27087	0.216546	0.210983	-0.15356	0.695301	1.31111	0.857649	2.00431	0.670222
ebi-a-GCST90006884	finngen_R12_ALLERG_RHINITIS	Allergic rhinitis || id:finngen_R12_ALLERG_RHINITIS	|| id:ebi-a-GCST90006884	Weighted mode	25	0.440119	0.362793	0.236882	-0.270956	1.15119	1.55289	0.76265	3.16197	0.979982
ebi-a-GCST90006885	finngen_R12_ALLERG_RHINITIS	Allergic rhinitis || id:finngen_R12_ALLERG_RHINITIS	|| id:ebi-a-GCST90006885	Inverse variance weighted	6	-0.0533727	0.0624677	0.392881	-0.175809	0.069064	0.948027	0.838778	1.0715	0.906656
ebi-a-GCST90006885	finngen_R12_ALLERG_RHINITIS	Allergic rhinitis || id:finngen_R12_ALLERG_RHINITIS	|| id:ebi-a-GCST90006885	MR Egger	6	-0.13913	0.14406	0.388848	-0.421488	0.143229	0.870115	0.65607	1.15399	0.836018
ebi-a-GCST90006885	finngen_R12_ALLERG_RHINITIS	Allergic rhinitis || id:finngen_R12_ALLERG_RHINITIS	|| id:ebi-a-GCST90006885	Weighted median	6	-0.0947182	0.0770616	0.219026	-0.245759	0.0563226	0.909629	0.782111	1.05794	0.670222
ebi-a-GCST90006885	finngen_R12_ALLERG_RHINITIS	Allergic rhinitis || id:finngen_R12_ALLERG_RHINITIS	|| id:ebi-a-GCST90006885	Weighted mode	6	-0.113341	0.107958	0.341854	-0.324938	0.0982569	0.892846	0.722572	1.10325	0.979982
ebi-a-GCST90006887	finngen_R12_ALLERG_RHINITIS	Allergic rhinitis || id:finngen_R12_ALLERG_RHINITIS	|| id:ebi-a-GCST90006887	Inverse variance weighted	14	0.0138886	0.0131909	0.292392	-0.0119656	0.0397428	1.01399	0.988106	1.04054	0.906656
ebi-a-GCST90006887	finngen_R12_ALLERG_RHINITIS	Allergic rhinitis || id:finngen_R12_ALLERG_RHINITIS	|| id:ebi-a-GCST90006887	MR Egger	14	0.007978	0.0305326	0.798296	-0.0518658	0.0678218	1.00801	0.949456	1.07017	0.886758
ebi-a-GCST90006887	finngen_R12_ALLERG_RHINITIS	Allergic rhinitis || id:finngen_R12_ALLERG_RHINITIS	|| id:ebi-a-GCST90006887	Weighted median	14	0.0263572	0.0178136	0.138975	-0.00855732	0.0612718	1.02671	0.991479	1.06319	0.670222
ebi-a-GCST90006887	finngen_R12_ALLERG_RHINITIS	Allergic rhinitis || id:finngen_R12_ALLERG_RHINITIS	|| id:ebi-a-GCST90006887	Weighted mode	14	0.0128828	0.0227451	0.580771	-0.0316977	0.0574632	1.01297	0.968799	1.05915	0.979982
ebi-a-GCST90006889	finngen_R12_ALLERG_RHINITIS	Allergic rhinitis || id:finngen_R12_ALLERG_RHINITIS	|| id:ebi-a-GCST90006889	Inverse variance weighted	10	0.0263845	0.0294492	0.370289	-0.0313359	0.0841049	1.02674	0.96915	1.08774	0.906656
ebi-a-GCST90006889	finngen_R12_ALLERG_RHINITIS	Allergic rhinitis || id:finngen_R12_ALLERG_RHINITIS	|| id:ebi-a-GCST90006889	MR Egger	10	0.0450706	0.0583479	0.462058	-0.0692912	0.159432	1.0461	0.933055	1.17285	0.836018
ebi-a-GCST90006889	finngen_R12_ALLERG_RHINITIS	Allergic rhinitis || id:finngen_R12_ALLERG_RHINITIS	|| id:ebi-a-GCST90006889	Weighted median	10	0.0458842	0.0323366	0.155912	-0.0174956	0.109264	1.04695	0.982657	1.11546	0.670222
ebi-a-GCST90006889	finngen_R12_ALLERG_RHINITIS	Allergic rhinitis || id:finngen_R12_ALLERG_RHINITIS	|| id:ebi-a-GCST90006889	Weighted mode	10	0.050641	0.0388498	0.224758	-0.0255047	0.126787	1.05195	0.974818	1.13517	0.979982
ebi-a-GCST90006890	finngen_R12_ALLERG_RHINITIS	Allergic rhinitis || id:finngen_R12_ALLERG_RHINITIS	|| id:ebi-a-GCST90006890	Inverse variance weighted	32	0.00513243	0.00610596	0.400594	-0.00683526	0.0171001	1.00515	0.993188	1.01725	0.906656
ebi-a-GCST90006890	finngen_R12_ALLERG_RHINITIS	Allergic rhinitis || id:finngen_R12_ALLERG_RHINITIS	|| id:ebi-a-GCST90006890	MR Egger	32	0.00865994	0.0114573	0.455635	-0.0137963	0.0311162	1.0087	0.986298	1.03161	0.836018
ebi-a-GCST90006890	finngen_R12_ALLERG_RHINITIS	Allergic rhinitis || id:finngen_R12_ALLERG_RHINITIS	|| id:ebi-a-GCST90006890	Weighted median	32	0.013637	0.0079676	0.0869784	-0.0019795	0.0292535	1.01373	0.998022	1.02969	0.670222
ebi-a-GCST90006890	finngen_R12_ALLERG_RHINITIS	Allergic rhinitis || id:finngen_R12_ALLERG_RHINITIS	|| id:ebi-a-GCST90006890	Weighted mode	32	0.0164058	0.00855616	0.0644393	-0.000364308	0.0331759	1.01654	0.999636	1.03373	0.979982
ebi-a-GCST90006891	finngen_R12_ALLERG_RHINITIS	Allergic rhinitis || id:finngen_R12_ALLERG_RHINITIS	|| id:ebi-a-GCST90006891	Inverse variance weighted	6	0.0155528	0.0403093	0.699617	-0.0634534	0.0945591	1.01567	0.938518	1.09917	0.923885
ebi-a-GCST90006891	finngen_R12_ALLERG_RHINITIS	Allergic rhinitis || id:finngen_R12_ALLERG_RHINITIS	|| id:ebi-a-GCST90006891	MR Egger	6	0.0424825	0.11997	0.741136	-0.19266	0.277625	1.0434	0.824763	1.31999	0.855491
ebi-a-GCST90006891	finngen_R12_ALLERG_RHINITIS	Allergic rhinitis || id:finngen_R12_ALLERG_RHINITIS	|| id:ebi-a-GCST90006891	Weighted median	6	0.0315128	0.0379813	0.406712	-0.0429305	0.105956	1.03201	0.957978	1.11177	0.890893
ebi-a-GCST90006891	finngen_R12_ALLERG_RHINITIS	Allergic rhinitis || id:finngen_R12_ALLERG_RHINITIS	|| id:ebi-a-GCST90006891	Weighted mode	6	0.0554605	0.0546316	0.356602	-0.0516175	0.162538	1.05703	0.949692	1.17649	0.979982
ebi-a-GCST90006894	finngen_R12_ALLERG_RHINITIS	Allergic rhinitis || id:finngen_R12_ALLERG_RHINITIS	|| id:ebi-a-GCST90006894	Inverse variance weighted	11	0.0791235	0.0440896	0.0727164	-0.00729212	0.165539	1.08234	0.992734	1.18003	0.668991
ebi-a-GCST90006894	finngen_R12_ALLERG_RHINITIS	Allergic rhinitis || id:finngen_R12_ALLERG_RHINITIS	|| id:ebi-a-GCST90006894	MR Egger	11	0.00551829	0.12126	0.964696	-0.232152	0.243189	1.00553	0.792826	1.27531	0.964696
ebi-a-GCST90006894	finngen_R12_ALLERG_RHINITIS	Allergic rhinitis || id:finngen_R12_ALLERG_RHINITIS	|| id:ebi-a-GCST90006894	Weighted median	11	0.0556906	0.0512693	0.277375	-0.0447973	0.156178	1.05727	0.956191	1.16903	0.718063
ebi-a-GCST90006894	finngen_R12_ALLERG_RHINITIS	Allergic rhinitis || id:finngen_R12_ALLERG_RHINITIS	|| id:ebi-a-GCST90006894	Weighted mode	11	0.0699724	0.0761786	0.379962	-0.0793376	0.219282	1.07248	0.923728	1.24518	0.979982
ebi-a-GCST90006896	finngen_R12_ALLERG_RHINITIS	Allergic rhinitis || id:finngen_R12_ALLERG_RHINITIS	|| id:ebi-a-GCST90006896	Inverse variance weighted	8	0.0478747	0.0479102	0.31767	-0.0460294	0.141779	1.04904	0.955014	1.15232	0.906656
ebi-a-GCST90006896	finngen_R12_ALLERG_RHINITIS	Allergic rhinitis || id:finngen_R12_ALLERG_RHINITIS	|| id:ebi-a-GCST90006896	MR Egger	8	0.0810261	0.113056	0.5005	-0.140564	0.302617	1.0844	0.868868	1.3534	0.836018
ebi-a-GCST90006896	finngen_R12_ALLERG_RHINITIS	Allergic rhinitis || id:finngen_R12_ALLERG_RHINITIS	|| id:ebi-a-GCST90006896	Weighted median	8	0.0731879	0.0583097	0.209421	-0.041099	0.187475	1.07593	0.959734	1.2062	0.670222
ebi-a-GCST90006896	finngen_R12_ALLERG_RHINITIS	Allergic rhinitis || id:finngen_R12_ALLERG_RHINITIS	|| id:ebi-a-GCST90006896	Weighted mode	8	0.0772547	0.0843365	0.390117	-0.0880448	0.242554	1.08032	0.91572	1.2745	0.979982
ebi-a-GCST90006897	finngen_R12_ALLERG_RHINITIS	Allergic rhinitis || id:finngen_R12_ALLERG_RHINITIS	|| id:ebi-a-GCST90006897	Inverse variance weighted	23	-0.192602	0.151304	0.203037	-0.489158	0.103954	0.82481	0.613142	1.10955	0.778308
ebi-a-GCST90006897	finngen_R12_ALLERG_RHINITIS	Allergic rhinitis || id:finngen_R12_ALLERG_RHINITIS	|| id:ebi-a-GCST90006897	MR Egger	23	-0.233122	0.35453	0.517969	-0.928	0.461757	0.792057	0.395343	1.58686	0.836018
ebi-a-GCST90006897	finngen_R12_ALLERG_RHINITIS	Allergic rhinitis || id:finngen_R12_ALLERG_RHINITIS	|| id:ebi-a-GCST90006897	Weighted median	23	-0.260644	0.217214	0.230161	-0.686383	0.165095	0.770555	0.503394	1.1795	0.670222
ebi-a-GCST90006897	finngen_R12_ALLERG_RHINITIS	Allergic rhinitis || id:finngen_R12_ALLERG_RHINITIS	|| id:ebi-a-GCST90006897	Weighted mode	23	-0.478321	0.35162	0.1875	-1.1675	0.210854	0.619823	0.311145	1.23473	0.979982
ebi-a-GCST90006899	finngen_R12_ALLERG_RHINITIS	Allergic rhinitis || id:finngen_R12_ALLERG_RHINITIS	|| id:ebi-a-GCST90006899	Inverse variance weighted	16	-0.053753	0.0289874	0.0636882	-0.110568	0.00306234	0.947666	0.895325	1.00307	0.668991
ebi-a-GCST90006899	finngen_R12_ALLERG_RHINITIS	Allergic rhinitis || id:finngen_R12_ALLERG_RHINITIS	|| id:ebi-a-GCST90006899	MR Egger	16	-0.0960804	0.0578336	0.118868	-0.209434	0.0172734	0.908391	0.811043	1.01742	0.835659
ebi-a-GCST90006899	finngen_R12_ALLERG_RHINITIS	Allergic rhinitis || id:finngen_R12_ALLERG_RHINITIS	|| id:ebi-a-GCST90006899	Weighted median	16	-0.0842984	0.0363745	0.0204759	-0.155592	-0.0130043	0.919157	0.855908	0.98708	0.670222
ebi-a-GCST90006899	finngen_R12_ALLERG_RHINITIS	Allergic rhinitis || id:finngen_R12_ALLERG_RHINITIS	|| id:ebi-a-GCST90006899	Weighted mode	16	-0.101062	0.0389184	0.0202291	-0.177342	-0.0247816	0.903877	0.837494	0.975523	0.930539
ebi-a-GCST90006902	finngen_R12_ALLERG_RHINITIS	Allergic rhinitis || id:finngen_R12_ALLERG_RHINITIS	|| id:ebi-a-GCST90006902	Inverse variance weighted	15	0.0242172	0.125459	0.846936	-0.221682	0.270116	1.02451	0.80117	1.31012	0.969729
ebi-a-GCST90006902	finngen_R12_ALLERG_RHINITIS	Allergic rhinitis || id:finngen_R12_ALLERG_RHINITIS	|| id:ebi-a-GCST90006902	MR Egger	15	0.146181	0.258708	0.581665	-0.360887	0.653249	1.15741	0.697058	1.92177	0.836018
ebi-a-GCST90006902	finngen_R12_ALLERG_RHINITIS	Allergic rhinitis || id:finngen_R12_ALLERG_RHINITIS	|| id:ebi-a-GCST90006902	Weighted median	15	0.0773245	0.162302	0.633774	-0.240788	0.395437	1.08039	0.786008	1.48503	0.910197
ebi-a-GCST90006902	finngen_R12_ALLERG_RHINITIS	Allergic rhinitis || id:finngen_R12_ALLERG_RHINITIS	|| id:ebi-a-GCST90006902	Weighted mode	15	0.127594	0.224657	0.579064	-0.312734	0.567923	1.13609	0.731444	1.7646	0.979982
ebi-a-GCST90006903	finngen_R12_ALLERG_RHINITIS	Allergic rhinitis || id:finngen_R12_ALLERG_RHINITIS	|| id:ebi-a-GCST90006903	Inverse variance weighted (multiplicative random effects)	15	-0.0132311	0.140544	0.924996	-0.288697	0.262235	0.986856	0.749239	1.29983	0.969729
ebi-a-GCST90006903	finngen_R12_ALLERG_RHINITIS	Allergic rhinitis || id:finngen_R12_ALLERG_RHINITIS	|| id:ebi-a-GCST90006903	MR Egger	15	-0.387872	0.404535	0.355148	-1.18076	0.405016	0.678499	0.307045	1.49933	0.836018
ebi-a-GCST90006903	finngen_R12_ALLERG_RHINITIS	Allergic rhinitis || id:finngen_R12_ALLERG_RHINITIS	|| id:ebi-a-GCST90006903	Weighted median	15	-0.0556414	0.142788	0.696774	-0.335506	0.224223	0.945878	0.714977	1.25135	0.910197
ebi-a-GCST90006903	finngen_R12_ALLERG_RHINITIS	Allergic rhinitis || id:finngen_R12_ALLERG_RHINITIS	|| id:ebi-a-GCST90006903	Weighted mode	15	-0.0175218	0.219193	0.937418	-0.44714	0.412097	0.982631	0.639454	1.50998	0.979982
ebi-a-GCST90006906	finngen_R12_ALLERG_RHINITIS	Allergic rhinitis || id:finngen_R12_ALLERG_RHINITIS	|| id:ebi-a-GCST90006906	Inverse variance weighted	15	-0.0281899	0.0409081	0.490758	-0.10837	0.0519899	0.972204	0.897296	1.05337	0.906656
ebi-a-GCST90006906	finngen_R12_ALLERG_RHINITIS	Allergic rhinitis || id:finngen_R12_ALLERG_RHINITIS	|| id:ebi-a-GCST90006906	MR Egger	15	-0.0227906	0.11705	0.848632	-0.252209	0.206628	0.977467	0.777082	1.22953	0.907839
ebi-a-GCST90006906	finngen_R12_ALLERG_RHINITIS	Allergic rhinitis || id:finngen_R12_ALLERG_RHINITIS	|| id:ebi-a-GCST90006906	Weighted median	15	-0.0836078	0.0565478	0.139265	-0.194442	0.027226	0.919792	0.823294	1.0276	0.670222
ebi-a-GCST90006906	finngen_R12_ALLERG_RHINITIS	Allergic rhinitis || id:finngen_R12_ALLERG_RHINITIS	|| id:ebi-a-GCST90006906	Weighted mode	15	-0.115601	0.0857821	0.199187	-0.283734	0.0525315	0.89083	0.752967	1.05394	0.979982
ebi-a-GCST90006909	finngen_R12_ALLERG_RHINITIS	Allergic rhinitis || id:finngen_R12_ALLERG_RHINITIS	|| id:ebi-a-GCST90006909	Inverse variance weighted (multiplicative random effects)	12	-0.00863232	0.059855	0.885326	-0.125948	0.108684	0.991405	0.881661	1.11481	0.969729
ebi-a-GCST90006909	finngen_R12_ALLERG_RHINITIS	Allergic rhinitis || id:finngen_R12_ALLERG_RHINITIS	|| id:ebi-a-GCST90006909	MR Egger	12	-0.19219	0.193402	0.343791	-0.571258	0.186879	0.82515	0.564814	1.20548	0.836018
ebi-a-GCST90006909	finngen_R12_ALLERG_RHINITIS	Allergic rhinitis || id:finngen_R12_ALLERG_RHINITIS	|| id:ebi-a-GCST90006909	Weighted median	12	-0.0320346	0.0668643	0.631868	-0.163089	0.0990194	0.968473	0.849516	1.10409	0.910197
ebi-a-GCST90006909	finngen_R12_ALLERG_RHINITIS	Allergic rhinitis || id:finngen_R12_ALLERG_RHINITIS	|| id:ebi-a-GCST90006909	Weighted mode	12	-0.0942901	0.126022	0.470031	-0.341292	0.152712	0.910019	0.710851	1.16499	0.979982
ebi-a-GCST90006911	finngen_R12_ALLERG_RHINITIS	Allergic rhinitis || id:finngen_R12_ALLERG_RHINITIS	|| id:ebi-a-GCST90006911	Inverse variance weighted	10	0.0520979	0.0224427	0.0202665	0.00811027	0.0960855	1.05348	1.00814	1.10085	0.466129
ebi-a-GCST90006911	finngen_R12_ALLERG_RHINITIS	Allergic rhinitis || id:finngen_R12_ALLERG_RHINITIS	|| id:ebi-a-GCST90006911	MR Egger	10	0.0710146	0.0481382	0.178388	-0.0233362	0.165365	1.0736	0.976934	1.17982	0.836018
ebi-a-GCST90006911	finngen_R12_ALLERG_RHINITIS	Allergic rhinitis || id:finngen_R12_ALLERG_RHINITIS	|| id:ebi-a-GCST90006911	Weighted median	10	0.0405465	0.0254928	0.11172	-0.0094193	0.0905123	1.04138	0.990625	1.09474	0.670222
ebi-a-GCST90006911	finngen_R12_ALLERG_RHINITIS	Allergic rhinitis || id:finngen_R12_ALLERG_RHINITIS	|| id:ebi-a-GCST90006911	Weighted mode	10	0.0389811	0.0285615	0.205456	-0.0169994	0.0949617	1.03975	0.983144	1.09962	0.979982
ebi-a-GCST90006912	finngen_R12_ALLERG_RHINITIS	Allergic rhinitis || id:finngen_R12_ALLERG_RHINITIS	|| id:ebi-a-GCST90006912	Inverse variance weighted	9	0.0314587	0.0215702	0.144721	-0.0108189	0.0737364	1.03196	0.989239	1.07652	0.743247
ebi-a-GCST90006912	finngen_R12_ALLERG_RHINITIS	Allergic rhinitis || id:finngen_R12_ALLERG_RHINITIS	|| id:ebi-a-GCST90006912	MR Egger	9	0.0404868	0.0392568	0.336696	-0.0364566	0.11743	1.04132	0.9642	1.1246	0.836018
ebi-a-GCST90006912	finngen_R12_ALLERG_RHINITIS	Allergic rhinitis || id:finngen_R12_ALLERG_RHINITIS	|| id:ebi-a-GCST90006912	Weighted median	9	0.0466369	0.0292895	0.111324	-0.0107706	0.104044	1.04774	0.989287	1.10965	0.670222
ebi-a-GCST90006912	finngen_R12_ALLERG_RHINITIS	Allergic rhinitis || id:finngen_R12_ALLERG_RHINITIS	|| id:ebi-a-GCST90006912	Weighted mode	9	0.0594994	0.034461	0.122518	-0.00804426	0.127043	1.06131	0.991988	1.13547	0.979982
ebi-a-GCST90006914	finngen_R12_ALLERG_RHINITIS	Allergic rhinitis || id:finngen_R12_ALLERG_RHINITIS	|| id:ebi-a-GCST90006914	Inverse variance weighted	7	0.105149	0.0440037	0.0168686	0.0189022	0.191397	1.11088	1.01908	1.21094	0.466129
ebi-a-GCST90006914	finngen_R12_ALLERG_RHINITIS	Allergic rhinitis || id:finngen_R12_ALLERG_RHINITIS	|| id:ebi-a-GCST90006914	MR Egger	7	0.108844	0.142095	0.478263	-0.169662	0.387349	1.11499	0.84395	1.47307	0.836018
ebi-a-GCST90006914	finngen_R12_ALLERG_RHINITIS	Allergic rhinitis || id:finngen_R12_ALLERG_RHINITIS	|| id:ebi-a-GCST90006914	Weighted median	7	0.0672197	0.0563754	0.233121	-0.0432761	0.177715	1.06953	0.957647	1.19449	0.670222
ebi-a-GCST90006914	finngen_R12_ALLERG_RHINITIS	Allergic rhinitis || id:finngen_R12_ALLERG_RHINITIS	|| id:ebi-a-GCST90006914	Weighted mode	7	0.0418787	0.105188	0.704312	-0.164289	0.248047	1.04277	0.848496	1.28152	0.979982
ebi-a-GCST90006916	finngen_R12_ALLERG_RHINITIS	Allergic rhinitis || id:finngen_R12_ALLERG_RHINITIS	|| id:ebi-a-GCST90006916	Inverse variance weighted	14	-0.0201239	0.0218109	0.356188	-0.0628732	0.0226255	0.980077	0.939062	1.02288	0.906656
ebi-a-GCST90006916	finngen_R12_ALLERG_RHINITIS	Allergic rhinitis || id:finngen_R12_ALLERG_RHINITIS	|| id:ebi-a-GCST90006916	MR Egger	14	-0.11253	0.0335602	0.00574744	-0.178308	-0.0467516	0.893571	0.836685	0.954324	0.264382
ebi-a-GCST90006916	finngen_R12_ALLERG_RHINITIS	Allergic rhinitis || id:finngen_R12_ALLERG_RHINITIS	|| id:ebi-a-GCST90006916	Weighted median	14	-0.0308046	0.0245054	0.208735	-0.0788351	0.017226	0.969665	0.924192	1.01738	0.670222
ebi-a-GCST90006916	finngen_R12_ALLERG_RHINITIS	Allergic rhinitis || id:finngen_R12_ALLERG_RHINITIS	|| id:ebi-a-GCST90006916	Weighted mode	14	-0.0413419	0.0334219	0.237979	-0.106849	0.0241651	0.959501	0.898662	1.02446	0.979982
ebi-a-GCST90006917	finngen_R12_ALLERG_RHINITIS	Allergic rhinitis || id:finngen_R12_ALLERG_RHINITIS	|| id:ebi-a-GCST90006917	Inverse variance weighted	11	-0.0815192	0.117071	0.486226	-0.310978	0.14794	0.921715	0.73273	1.15944	0.906656
ebi-a-GCST90006917	finngen_R12_ALLERG_RHINITIS	Allergic rhinitis || id:finngen_R12_ALLERG_RHINITIS	|| id:ebi-a-GCST90006917	MR Egger	11	-0.311827	0.306151	0.335019	-0.911883	0.288229	0.732108	0.401767	1.33406	0.836018
ebi-a-GCST90006917	finngen_R12_ALLERG_RHINITIS	Allergic rhinitis || id:finngen_R12_ALLERG_RHINITIS	|| id:ebi-a-GCST90006917	Weighted median	11	-0.0617055	0.14866	0.678085	-0.35308	0.229669	0.94016	0.702521	1.25818	0.910197
ebi-a-GCST90006917	finngen_R12_ALLERG_RHINITIS	Allergic rhinitis || id:finngen_R12_ALLERG_RHINITIS	|| id:ebi-a-GCST90006917	Weighted mode	11	-0.0248546	0.255016	0.924284	-0.524685	0.474976	0.975452	0.591742	1.60798	0.979982
ebi-a-GCST90006922	finngen_R12_ALLERG_RHINITIS	Allergic rhinitis || id:finngen_R12_ALLERG_RHINITIS	|| id:ebi-a-GCST90006922	Inverse variance weighted	17	0.0521516	0.0283231	0.0655757	-0.00336158	0.107665	1.05354	0.996644	1.11367	0.668991
ebi-a-GCST90006922	finngen_R12_ALLERG_RHINITIS	Allergic rhinitis || id:finngen_R12_ALLERG_RHINITIS	|| id:ebi-a-GCST90006922	MR Egger	17	0.00536591	0.0572339	0.926545	-0.106813	0.117544	1.00538	0.898694	1.12473	0.964069
ebi-a-GCST90006922	finngen_R12_ALLERG_RHINITIS	Allergic rhinitis || id:finngen_R12_ALLERG_RHINITIS	|| id:ebi-a-GCST90006922	Weighted median	17	0.0573062	0.0387651	0.139329	-0.0186734	0.133286	1.05898	0.9815	1.14258	0.670222
ebi-a-GCST90006922	finngen_R12_ALLERG_RHINITIS	Allergic rhinitis || id:finngen_R12_ALLERG_RHINITIS	|| id:ebi-a-GCST90006922	Weighted mode	17	0.0724611	0.0517071	0.180201	-0.0288849	0.173807	1.07515	0.971528	1.18983	0.979982
ebi-a-GCST90006924	finngen_R12_ALLERG_RHINITIS	Allergic rhinitis || id:finngen_R12_ALLERG_RHINITIS	|| id:ebi-a-GCST90006924	Inverse variance weighted	9	-0.0335932	0.0381023	0.377961	-0.108274	0.0410872	0.966965	0.897382	1.04194	0.906656
ebi-a-GCST90006924	finngen_R12_ALLERG_RHINITIS	Allergic rhinitis || id:finngen_R12_ALLERG_RHINITIS	|| id:ebi-a-GCST90006924	MR Egger	9	-0.0538463	0.122618	0.673796	-0.294177	0.186484	0.947578	0.745145	1.20501	0.836018
ebi-a-GCST90006924	finngen_R12_ALLERG_RHINITIS	Allergic rhinitis || id:finngen_R12_ALLERG_RHINITIS	|| id:ebi-a-GCST90006924	Weighted median	9	-0.0262464	0.0484544	0.588044	-0.121217	0.0687243	0.974095	0.885842	1.07114	0.910197
ebi-a-GCST90006924	finngen_R12_ALLERG_RHINITIS	Allergic rhinitis || id:finngen_R12_ALLERG_RHINITIS	|| id:ebi-a-GCST90006924	Weighted mode	9	-0.0195718	0.0691436	0.784317	-0.155093	0.11595	0.980619	0.856335	1.12294	0.979982
ebi-a-GCST90006925	finngen_R12_ALLERG_RHINITIS	Allergic rhinitis || id:finngen_R12_ALLERG_RHINITIS	|| id:ebi-a-GCST90006925	Inverse variance weighted	12	-0.0405131	0.100265	0.686168	-0.237032	0.156006	0.960297	0.788966	1.16883	0.923885
ebi-a-GCST90006925	finngen_R12_ALLERG_RHINITIS	Allergic rhinitis || id:finngen_R12_ALLERG_RHINITIS	|| id:ebi-a-GCST90006925	MR Egger	12	-0.117279	0.253371	0.653364	-0.613886	0.379328	0.889337	0.541244	1.4613	0.836018
ebi-a-GCST90006925	finngen_R12_ALLERG_RHINITIS	Allergic rhinitis || id:finngen_R12_ALLERG_RHINITIS	|| id:ebi-a-GCST90006925	Weighted median	12	-0.0588141	0.136594	0.666777	-0.326539	0.208911	0.942882	0.721416	1.23233	0.910197
ebi-a-GCST90006925	finngen_R12_ALLERG_RHINITIS	Allergic rhinitis || id:finngen_R12_ALLERG_RHINITIS	|| id:ebi-a-GCST90006925	Weighted mode	12	-0.0511263	0.17987	0.781506	-0.403672	0.30142	0.950159	0.667863	1.35178	0.979982
ebi-a-GCST90006926	finngen_R12_ALLERG_RHINITIS	Allergic rhinitis || id:finngen_R12_ALLERG_RHINITIS	|| id:ebi-a-GCST90006926	Inverse variance weighted	16	-0.0238336	0.0155766	0.125994	-0.0543636	0.00669652	0.976448	0.947088	1.00672	0.743247
ebi-a-GCST90006926	finngen_R12_ALLERG_RHINITIS	Allergic rhinitis || id:finngen_R12_ALLERG_RHINITIS	|| id:ebi-a-GCST90006926	MR Egger	16	-0.0172024	0.0423331	0.690623	-0.100175	0.0657705	0.982945	0.904679	1.06798	0.836018
ebi-a-GCST90006926	finngen_R12_ALLERG_RHINITIS	Allergic rhinitis || id:finngen_R12_ALLERG_RHINITIS	|| id:ebi-a-GCST90006926	Weighted median	16	-0.0276315	0.0206776	0.18145	-0.0681597	0.0128966	0.972747	0.934111	1.01298	0.670222
ebi-a-GCST90006926	finngen_R12_ALLERG_RHINITIS	Allergic rhinitis || id:finngen_R12_ALLERG_RHINITIS	|| id:ebi-a-GCST90006926	Weighted mode	16	-0.0370715	0.0299975	0.235531	-0.0958666	0.0217236	0.963607	0.908585	1.02196	0.979982

## Sheet: Table S5
Supplementary Table S5.Forward Mendelian Randomization (MR) Analysis Between 46 antibody immune responses and Allergic urticaria
id.exposure	id.outcome	outcome	exposure	method	nsnp	b	se	pval	lo_ci	up_ci	or	or_lci95	or_uci95	p_fdr
ebi-a-GCST90006887	finngen_R12_L12_URTICA_ALLERG	Allergic urticaria || id:finngen_R12_L12_URTICA_ALLERG	|| id:ebi-a-GCST90006887	Inverse variance weighted	14	-0.0128557	0.0350893	0.714088	-0.0816307	0.0559193	0.987227	0.921612	1.05751	0.942965
ebi-a-GCST90006887	finngen_R12_L12_URTICA_ALLERG	Allergic urticaria || id:finngen_R12_L12_URTICA_ALLERG	|| id:ebi-a-GCST90006887	MR Egger	14	-0.0739604	0.0821676	0.385766	-0.235009	0.0870881	0.928708	0.790564	1.09099	0.923655
ebi-a-GCST90006887	finngen_R12_L12_URTICA_ALLERG	Allergic urticaria || id:finngen_R12_L12_URTICA_ALLERG	|| id:ebi-a-GCST90006887	Weighted median	14	-0.0205024	0.0429576	0.633169	-0.104699	0.0636945	0.979706	0.900595	1.06577	0.958563
ebi-a-GCST90006887	finngen_R12_L12_URTICA_ALLERG	Allergic urticaria || id:finngen_R12_L12_URTICA_ALLERG	|| id:ebi-a-GCST90006887	Weighted mode	14	-0.0368734	0.0480958	0.456977	-0.131141	0.0573943	0.963798	0.877094	1.05907	0.989571
ebi-a-GCST90006890	finngen_R12_L12_URTICA_ALLERG	Allergic urticaria || id:finngen_R12_L12_URTICA_ALLERG	|| id:ebi-a-GCST90006890	Inverse variance weighted	32	-0.000570738	0.0108908	0.958206	-0.0219167	0.0207752	0.999429	0.978322	1.02099	0.958206
ebi-a-GCST90006890	finngen_R12_L12_URTICA_ALLERG	Allergic urticaria || id:finngen_R12_L12_URTICA_ALLERG	|| id:ebi-a-GCST90006890	MR Egger	32	-0.0170583	0.0201422	0.40376	-0.056537	0.0224204	0.983086	0.945031	1.02267	0.923655
ebi-a-GCST90006890	finngen_R12_L12_URTICA_ALLERG	Allergic urticaria || id:finngen_R12_L12_URTICA_ALLERG	|| id:ebi-a-GCST90006890	Weighted median	32	-0.0141612	0.0165828	0.393123	-0.0466635	0.0183411	0.985939	0.954409	1.01851	0.958563
ebi-a-GCST90006890	finngen_R12_L12_URTICA_ALLERG	Allergic urticaria || id:finngen_R12_L12_URTICA_ALLERG	|| id:ebi-a-GCST90006890	Weighted mode	32	-0.00985568	0.0204804	0.633736	-0.0499973	0.0302859	0.990193	0.951232	1.03075	0.989571
ebi-a-GCST90006893	finngen_R12_L12_URTICA_ALLERG	Allergic urticaria || id:finngen_R12_L12_URTICA_ALLERG	|| id:ebi-a-GCST90006893	Inverse variance weighted	5	-0.104023	0.310945	0.737973	-0.713476	0.505429	0.901204	0.489938	1.6577	0.942965
ebi-a-GCST90006893	finngen_R12_L12_URTICA_ALLERG	Allergic urticaria || id:finngen_R12_L12_URTICA_ALLERG	|| id:ebi-a-GCST90006893	MR Egger	5	-0.47326	1.422	0.761176	-3.26038	2.31386	0.622968	0.0383738	10.1134	0.923655
ebi-a-GCST90006893	finngen_R12_L12_URTICA_ALLERG	Allergic urticaria || id:finngen_R12_L12_URTICA_ALLERG	|| id:ebi-a-GCST90006893	Weighted median	5	-0.16171	0.385952	0.675224	-0.918176	0.594756	0.850688	0.399247	1.81259	0.958563
ebi-a-GCST90006893	finngen_R12_L12_URTICA_ALLERG	Allergic urticaria || id:finngen_R12_L12_URTICA_ALLERG	|| id:ebi-a-GCST90006893	Weighted mode	5	-0.310018	0.538339	0.595546	-1.36516	0.745127	0.733433	0.255339	2.10671	0.989571
ebi-a-GCST90006895	finngen_R12_L12_URTICA_ALLERG	Allergic urticaria || id:finngen_R12_L12_URTICA_ALLERG	|| id:ebi-a-GCST90006895	Inverse variance weighted	15	0.0365218	0.0643986	0.570632	-0.0896995	0.162743	1.0372	0.914206	1.17673	0.942965
ebi-a-GCST90006895	finngen_R12_L12_URTICA_ALLERG	Allergic urticaria || id:finngen_R12_L12_URTICA_ALLERG	|| id:ebi-a-GCST90006895	MR Egger	15	0.0597024	0.140459	0.67775	-0.215597	0.335002	1.06152	0.80606	1.39794	0.923655
ebi-a-GCST90006895	finngen_R12_L12_URTICA_ALLERG	Allergic urticaria || id:finngen_R12_L12_URTICA_ALLERG	|| id:ebi-a-GCST90006895	Weighted median	15	0.0558947	0.0917374	0.542332	-0.123911	0.2357	1.05749	0.883459	1.26579	0.958563
ebi-a-GCST90006895	finngen_R12_L12_URTICA_ALLERG	Allergic urticaria || id:finngen_R12_L12_URTICA_ALLERG	|| id:ebi-a-GCST90006895	Weighted mode	15	0.0652076	0.122978	0.604255	-0.175829	0.306244	1.06738	0.838762	1.35831	0.989571
ebi-a-GCST90006901	finngen_R12_L12_URTICA_ALLERG	Allergic urticaria || id:finngen_R12_L12_URTICA_ALLERG	|| id:ebi-a-GCST90006901	Inverse variance weighted (multiplicative random effects)	14	-0.0413445	0.0947472	0.662571	-0.227049	0.14436	0.959499	0.796882	1.1553	0.942965
ebi-a-GCST90006901	finngen_R12_L12_URTICA_ALLERG	Allergic urticaria || id:finngen_R12_L12_URTICA_ALLERG	|| id:ebi-a-GCST90006901	MR Egger	14	-0.122987	0.184841	0.518403	-0.485276	0.239302	0.884275	0.615527	1.27036	0.923655
ebi-a-GCST90006901	finngen_R12_L12_URTICA_ALLERG	Allergic urticaria || id:finngen_R12_L12_URTICA_ALLERG	|| id:ebi-a-GCST90006901	Weighted median	14	-0.142847	0.0872586	0.101619	-0.313874	0.0281799	0.866887	0.730611	1.02858	0.958563
ebi-a-GCST90006901	finngen_R12_L12_URTICA_ALLERG	Allergic urticaria || id:finngen_R12_L12_URTICA_ALLERG	|| id:ebi-a-GCST90006901	Weighted mode	14	-0.111342	0.0891488	0.233706	-0.286074	0.0633892	0.894632	0.751207	1.06544	0.989571
ebi-a-GCST90006902	finngen_R12_L12_URTICA_ALLERG	Allergic urticaria || id:finngen_R12_L12_URTICA_ALLERG	|| id:ebi-a-GCST90006902	Inverse variance weighted	15	-0.209659	0.266719	0.431828	-0.732428	0.31311	0.81086	0.48074	1.36767	0.942965
ebi-a-GCST90006902	finngen_R12_L12_URTICA_ALLERG	Allergic urticaria || id:finngen_R12_L12_URTICA_ALLERG	|| id:ebi-a-GCST90006902	MR Egger	15	-0.291231	0.55039	0.605629	-1.37	0.787534	0.747343	0.254108	2.19797	0.923655
ebi-a-GCST90006902	finngen_R12_L12_URTICA_ALLERG	Allergic urticaria || id:finngen_R12_L12_URTICA_ALLERG	|| id:ebi-a-GCST90006902	Weighted median	15	-0.360211	0.367138	0.326528	-1.0798	0.35938	0.697529	0.339663	1.43244	0.958563
ebi-a-GCST90006902	finngen_R12_L12_URTICA_ALLERG	Allergic urticaria || id:finngen_R12_L12_URTICA_ALLERG	|| id:ebi-a-GCST90006902	Weighted mode	15	-0.456626	0.495586	0.372455	-1.42797	0.514723	0.633417	0.239794	1.67317	0.989571
ebi-a-GCST90006905	finngen_R12_L12_URTICA_ALLERG	Allergic urticaria || id:finngen_R12_L12_URTICA_ALLERG	|| id:ebi-a-GCST90006905	Inverse variance weighted	9	-0.576102	0.266349	0.0305445	-1.09815	-0.0540575	0.562085	0.333488	0.947378	0.454139
ebi-a-GCST90006905	finngen_R12_L12_URTICA_ALLERG	Allergic urticaria || id:finngen_R12_L12_URTICA_ALLERG	|| id:ebi-a-GCST90006905	MR Egger	9	-0.669316	0.561968	0.27246	-1.77077	0.432143	0.512059	0.170201	1.54055	0.923655
ebi-a-GCST90006905	finngen_R12_L12_URTICA_ALLERG	Allergic urticaria || id:finngen_R12_L12_URTICA_ALLERG	|| id:ebi-a-GCST90006905	Weighted median	9	-0.506104	0.341647	0.138509	-1.17573	0.163524	0.60284	0.308593	1.17765	0.958563
ebi-a-GCST90006905	finngen_R12_L12_URTICA_ALLERG	Allergic urticaria || id:finngen_R12_L12_URTICA_ALLERG	|| id:ebi-a-GCST90006905	Weighted mode	9	-0.342119	0.45222	0.47102	-1.22847	0.544233	0.710264	0.29274	1.72329	0.989571
ebi-a-GCST90006908	finngen_R12_L12_URTICA_ALLERG	Allergic urticaria || id:finngen_R12_L12_URTICA_ALLERG	|| id:ebi-a-GCST90006908	Inverse variance weighted	24	-0.402486	0.268992	0.134582	-0.929709	0.124738	0.668656	0.394669	1.13285	0.719714
ebi-a-GCST90006908	finngen_R12_L12_URTICA_ALLERG	Allergic urticaria || id:finngen_R12_L12_URTICA_ALLERG	|| id:ebi-a-GCST90006908	MR Egger	24	-0.52251	0.739278	0.48712	-1.9715	0.926475	0.59303	0.139248	2.52559	0.923655
ebi-a-GCST90006908	finngen_R12_L12_URTICA_ALLERG	Allergic urticaria || id:finngen_R12_L12_URTICA_ALLERG	|| id:ebi-a-GCST90006908	Weighted median	24	-0.522079	0.380709	0.170272	-1.26827	0.224112	0.593286	0.281318	1.25121	0.958563
ebi-a-GCST90006908	finngen_R12_L12_URTICA_ALLERG	Allergic urticaria || id:finngen_R12_L12_URTICA_ALLERG	|| id:ebi-a-GCST90006908	Weighted mode	24	-0.998504	0.622162	0.122162	-2.21794	0.220934	0.36843	0.108833	1.24724	0.989571
ebi-a-GCST90006909	finngen_R12_L12_URTICA_ALLERG	Allergic urticaria || id:finngen_R12_L12_URTICA_ALLERG	|| id:ebi-a-GCST90006909	Inverse variance weighted	14	0.068262	0.0839565	0.416182	-0.0962927	0.232817	1.07065	0.908198	1.26215	0.942965
ebi-a-GCST90006909	finngen_R12_L12_URTICA_ALLERG	Allergic urticaria || id:finngen_R12_L12_URTICA_ALLERG	|| id:ebi-a-GCST90006909	MR Egger	14	0.322306	0.281608	0.274724	-0.229645	0.874258	1.38031	0.794815	2.3971	0.923655
ebi-a-GCST90006909	finngen_R12_L12_URTICA_ALLERG	Allergic urticaria || id:finngen_R12_L12_URTICA_ALLERG	|| id:ebi-a-GCST90006909	Weighted median	14	0.0998815	0.116768	0.39234	-0.128984	0.328747	1.10504	0.878988	1.38923	0.958563
ebi-a-GCST90006909	finngen_R12_L12_URTICA_ALLERG	Allergic urticaria || id:finngen_R12_L12_URTICA_ALLERG	|| id:ebi-a-GCST90006909	Weighted mode	14	0.213116	0.197145	0.299339	-0.173289	0.59952	1.23753	0.840895	1.82125	0.989571
ebi-a-GCST90006911	finngen_R12_L12_URTICA_ALLERG	Allergic urticaria || id:finngen_R12_L12_URTICA_ALLERG	|| id:ebi-a-GCST90006911	Inverse variance weighted	11	0.00429097	0.0411249	0.9169	-0.0763138	0.0848958	1.0043	0.926525	1.0886	0.958206
ebi-a-GCST90006911	finngen_R12_L12_URTICA_ALLERG	Allergic urticaria || id:finngen_R12_L12_URTICA_ALLERG	|| id:ebi-a-GCST90006911	MR Egger	11	0.0749563	0.088882	0.420895	-0.0992523	0.249165	1.07784	0.905514	1.28295	0.923655
ebi-a-GCST90006911	finngen_R12_L12_URTICA_ALLERG	Allergic urticaria || id:finngen_R12_L12_URTICA_ALLERG	|| id:ebi-a-GCST90006911	Weighted median	11	0.0303717	0.0488125	0.533803	-0.0653009	0.126044	1.03084	0.936786	1.13433	0.958563
ebi-a-GCST90006911	finngen_R12_L12_URTICA_ALLERG	Allergic urticaria || id:finngen_R12_L12_URTICA_ALLERG	|| id:ebi-a-GCST90006911	Weighted mode	11	0.0342101	0.061306	0.589103	-0.0859496	0.15437	1.0348	0.91764	1.16692	0.989571
ebi-a-GCST90006912	finngen_R12_L12_URTICA_ALLERG	Allergic urticaria || id:finngen_R12_L12_URTICA_ALLERG	|| id:ebi-a-GCST90006912	Inverse variance weighted	9	0.106351	0.0458746	0.0204331	0.0164368	0.196265	1.11221	1.01657	1.21685	0.454139
ebi-a-GCST90006912	finngen_R12_L12_URTICA_ALLERG	Allergic urticaria || id:finngen_R12_L12_URTICA_ALLERG	|| id:ebi-a-GCST90006912	MR Egger	9	0.223725	0.0834069	0.0314326	0.060248	0.387203	1.25073	1.0621	1.47286	0.716283
ebi-a-GCST90006912	finngen_R12_L12_URTICA_ALLERG	Allergic urticaria || id:finngen_R12_L12_URTICA_ALLERG	|| id:ebi-a-GCST90006912	Weighted median	9	0.13379	0.0650748	0.0397883	0.00624328	0.261336	1.14315	1.00626	1.29866	0.958563
ebi-a-GCST90006912	finngen_R12_L12_URTICA_ALLERG	Allergic urticaria || id:finngen_R12_L12_URTICA_ALLERG	|| id:ebi-a-GCST90006912	Weighted mode	9	0.14447	0.075419	0.0917408	-0.00335125	0.292291	1.15543	0.996654	1.33949	0.989571
ebi-a-GCST90006914	finngen_R12_L12_URTICA_ALLERG	Allergic urticaria || id:finngen_R12_L12_URTICA_ALLERG	|| id:ebi-a-GCST90006914	Inverse variance weighted	7	0.191116	0.103584	0.0650318	-0.011908	0.39414	1.2106	0.988163	1.48311	0.598292
ebi-a-GCST90006914	finngen_R12_L12_URTICA_ALLERG	Allergic urticaria || id:finngen_R12_L12_URTICA_ALLERG	|| id:ebi-a-GCST90006914	MR Egger	7	0.464565	0.309913	0.194149	-0.142865	1.07199	1.59132	0.866871	2.9212	0.923655
ebi-a-GCST90006914	finngen_R12_L12_URTICA_ALLERG	Allergic urticaria || id:finngen_R12_L12_URTICA_ALLERG	|| id:ebi-a-GCST90006914	Weighted median	7	0.0968747	0.11724	0.408636	-0.132915	0.326664	1.10172	0.87554	1.38634	0.958563
ebi-a-GCST90006914	finngen_R12_L12_URTICA_ALLERG	Allergic urticaria || id:finngen_R12_L12_URTICA_ALLERG	|| id:ebi-a-GCST90006914	Weighted mode	7	0.0105558	0.252536	0.968015	-0.484414	0.505526	1.01061	0.616058	1.65786	0.991808
ebi-a-GCST90006915	finngen_R12_L12_URTICA_ALLERG	Allergic urticaria || id:finngen_R12_L12_URTICA_ALLERG	|| id:ebi-a-GCST90006915	Inverse variance weighted	10	-0.0346662	0.0543563	0.52363	-0.141205	0.0718721	0.965928	0.868312	1.07452	0.942965
ebi-a-GCST90006915	finngen_R12_L12_URTICA_ALLERG	Allergic urticaria || id:finngen_R12_L12_URTICA_ALLERG	|| id:ebi-a-GCST90006915	MR Egger	10	-0.17765	0.15146	0.27457	-0.474512	0.119213	0.837236	0.622189	1.12661	0.923655
ebi-a-GCST90006915	finngen_R12_L12_URTICA_ALLERG	Allergic urticaria || id:finngen_R12_L12_URTICA_ALLERG	|| id:ebi-a-GCST90006915	Weighted median	10	-0.0372165	0.0709972	0.600142	-0.176371	0.101938	0.963468	0.838307	1.10731	0.958563
ebi-a-GCST90006915	finngen_R12_L12_URTICA_ALLERG	Allergic urticaria || id:finngen_R12_L12_URTICA_ALLERG	|| id:ebi-a-GCST90006915	Weighted mode	10	-0.0416935	0.107053	0.705988	-0.251518	0.168131	0.959164	0.777619	1.18309	0.989571
ebi-a-GCST90006916	finngen_R12_L12_URTICA_ALLERG	Allergic urticaria || id:finngen_R12_L12_URTICA_ALLERG	|| id:ebi-a-GCST90006916	Inverse variance weighted	14	-0.0300079	0.0365479	0.411615	-0.101642	0.0416261	0.970438	0.903353	1.0425	0.942965
ebi-a-GCST90006916	finngen_R12_L12_URTICA_ALLERG	Allergic urticaria || id:finngen_R12_L12_URTICA_ALLERG	|| id:ebi-a-GCST90006916	MR Egger	14	-0.129437	0.0712967	0.0945068	-0.269178	0.0103048	0.87859	0.764007	1.01036	0.923655
ebi-a-GCST90006916	finngen_R12_L12_URTICA_ALLERG	Allergic urticaria || id:finngen_R12_L12_URTICA_ALLERG	|| id:ebi-a-GCST90006916	Weighted median	14	-0.0814397	0.0481235	0.0905877	-0.175762	0.0128824	0.921788	0.838818	1.01297	0.958563
ebi-a-GCST90006916	finngen_R12_L12_URTICA_ALLERG	Allergic urticaria || id:finngen_R12_L12_URTICA_ALLERG	|| id:ebi-a-GCST90006916	Weighted mode	14	-0.0962726	0.0664571	0.171126	-0.226529	0.0339834	0.908216	0.797297	1.03457	0.989571
ebi-a-GCST90006918	finngen_R12_L12_URTICA_ALLERG	Allergic urticaria || id:finngen_R12_L12_URTICA_ALLERG	|| id:ebi-a-GCST90006918	Inverse variance weighted	14	0.0652079	0.0802269	0.416336	-0.0920367	0.222453	1.06738	0.912072	1.24914	0.942965
ebi-a-GCST90006918	finngen_R12_L12_URTICA_ALLERG	Allergic urticaria || id:finngen_R12_L12_URTICA_ALLERG	|| id:ebi-a-GCST90006918	MR Egger	14	0.0360236	0.163949	0.829779	-0.285316	0.357363	1.03668	0.751777	1.42956	0.923655
ebi-a-GCST90006918	finngen_R12_L12_URTICA_ALLERG	Allergic urticaria || id:finngen_R12_L12_URTICA_ALLERG	|| id:ebi-a-GCST90006918	Weighted median	14	0.020711	0.112226	0.853584	-0.199252	0.240674	1.02093	0.819344	1.27211	0.958563
ebi-a-GCST90006918	finngen_R12_L12_URTICA_ALLERG	Allergic urticaria || id:finngen_R12_L12_URTICA_ALLERG	|| id:ebi-a-GCST90006918	Weighted mode	14	0.0229178	0.135028	0.867838	-0.241737	0.287572	1.02318	0.785263	1.33319	0.989571
ebi-a-GCST90006920	finngen_R12_L12_URTICA_ALLERG	Allergic urticaria || id:finngen_R12_L12_URTICA_ALLERG	|| id:ebi-a-GCST90006920	Inverse variance weighted	12	0.0911644	0.0379901	0.016409	0.0167038	0.165625	1.09545	1.01684	1.18013	0.454139
ebi-a-GCST90006920	finngen_R12_L12_URTICA_ALLERG	Allergic urticaria || id:finngen_R12_L12_URTICA_ALLERG	|| id:ebi-a-GCST90006920	MR Egger	12	0.050663	0.0813963	0.547592	-0.108874	0.2102	1.05197	0.896844	1.23392	0.923655
ebi-a-GCST90006920	finngen_R12_L12_URTICA_ALLERG	Allergic urticaria || id:finngen_R12_L12_URTICA_ALLERG	|| id:ebi-a-GCST90006920	Weighted median	12	0.0636024	0.0516603	0.218261	-0.0376518	0.164856	1.06567	0.963048	1.17922	0.958563
ebi-a-GCST90006920	finngen_R12_L12_URTICA_ALLERG	Allergic urticaria || id:finngen_R12_L12_URTICA_ALLERG	|| id:ebi-a-GCST90006920	Weighted mode	12	0.0550114	0.0738408	0.47189	-0.0897166	0.199739	1.05655	0.91419	1.22108	0.989571
ebi-a-GCST90006924	finngen_R12_L12_URTICA_ALLERG	Allergic urticaria || id:finngen_R12_L12_URTICA_ALLERG	|| id:ebi-a-GCST90006924	Inverse variance weighted	9	-0.128649	0.0809995	0.112225	-0.287408	0.0301098	0.879282	0.750205	1.03057	0.719714
ebi-a-GCST90006924	finngen_R12_L12_URTICA_ALLERG	Allergic urticaria || id:finngen_R12_L12_URTICA_ALLERG	|| id:ebi-a-GCST90006924	MR Egger	9	-0.0298704	0.26048	0.911923	-0.540412	0.480671	0.970571	0.582508	1.61716	0.923655
ebi-a-GCST90006924	finngen_R12_L12_URTICA_ALLERG	Allergic urticaria || id:finngen_R12_L12_URTICA_ALLERG	|| id:ebi-a-GCST90006924	Weighted median	9	-0.104064	0.111187	0.34931	-0.321991	0.113864	0.901168	0.724705	1.1206	0.958563
ebi-a-GCST90006924	finngen_R12_L12_URTICA_ALLERG	Allergic urticaria || id:finngen_R12_L12_URTICA_ALLERG	|| id:ebi-a-GCST90006924	Weighted mode	9	-0.0436195	0.148253	0.776077	-0.334195	0.246956	0.957318	0.715914	1.28012	0.989571

## Sheet: Table S6
Supplementary Table S6. Positive results of MR analysis, Heterogeneity test, and Pleiotropy test.
MR												Heterogeneity test				Pleiotropy test
Outcome	Exposure	method	nsnp	b	se	pval	lo_ci	up_ci	or	or_lci95	or_uci95	Method	Q	P		egger_intercept	SE	P
Allergic asthma (mode) || id:finngen_R12_ALLERG_ASTHMA	Polyomavirus 2 JC VP1 antibody levels || id:ebi-a-GCST90006922	Inverse variance weighted	17	0.0634478	0.0394574	0.107833	-0.0138886	0.140784	1.0655	0.986207	1.15118	MR Egger	25.4564	0.0441404		0.0101964	0.01578	0.527939
		MR Egger	17	0.0178418	0.0812235	0.829095	-0.141356	0.17704	1.018	0.86818	1.19368	Inverse variance weighted	26.1649	0.0517514
		Weighted median	17	0.111826	0.0449798	0.0129136	0.0236658	0.199987	1.11832	1.02395	1.22139
		Weighted mode	17	0.146465	0.0639295	0.0358721	0.0211627	0.271766	1.15773	1.02139	1.31228
Allergic asthma (mode) || id:finngen_R12_ALLERG_ASTHMA	Anti-human herpes<U+00A0>virus<U+00A0>7 IgG<U+00A0>seropositivity<U+00A0> || id:ebi-a-GCST90006908	Inverse variance weighted	24	0.11987	0.137296	0.382621	-0.14923	0.388971	1.12735	0.861371	1.47546	MR Egger	18.6261	0.668287		-0.0311983	0.0156671	0.0590059
		MR Egger	24	0.820889	0.377863	0.0408725	0.0802782	1.5615	2.27252	1.08359	4.76596	Inverse variance weighted	22.5915	0.484825
		Weighted median	24	0.173496	0.189408	0.359671	-0.197743	0.544734	1.18946	0.820581	1.72415
		Weighted mode	24	0.175864	0.312634	0.579202	-0.436899	0.788627	1.19228	0.646037	2.20037
Allergic conjunctivitis || id:finngen_R12_H7_ALLERGICCONJUNCTIVITIS	Toxoplasma gondii p22 antibody levels || id:ebi-a-GCST90006926	Inverse variance weighted	16	-0.0290987	0.0114076	0.0107467	-0.0514576	-0.00673992	0.971321	0.949844	0.993283	MR Egger	11.902	0.614173		0.00769763	0.0133128	0.572306
		MR Egger	16	-0.0457606	0.030992	0.16194	-0.106505	0.0149838	0.955271	0.898971	1.0151	Inverse variance weighted	12.2363	0.66106
		Weighted median	16	-0.0350971	0.0158173	0.0264936	-0.066099	-0.0040951	0.965512	0.936038	0.995913
		Weighted mode	16	-0.0484624	0.0215173	0.0397158	-0.0906364	-0.00628847	0.952693	0.91335	0.993731
Allergic conjunctivitis || id:finngen_R12_H7_ALLERGICCONJUNCTIVITIS	Cytomegalovirus pp28 antibody levels || id:ebi-a-GCST90006894	Inverse variance weighted (multiplicative random effects)	11	-0.00254185	0.0349636	0.942045	-0.0710704	0.0659867	0.997461	0.931396	1.06821	MR Egger	7.91834	0.542396		0.0331828	0.00993857	0.0086768
		MR Egger	11	-0.211995	0.0676508	0.0120503	-0.344591	-0.0793997	0.808968	0.70851	0.923671	Inverse variance weighted	19.0659	0.0394337
		Weighted median	11	-0.0087909	0.0391782	0.82246	-0.0855802	0.0679984	0.991248	0.91798	1.07036
		Weighted mode	11	-0.00630028	0.0695726	0.929633	-0.142662	0.130062	0.99372	0.867047	1.1389
Atopic dermatitis || id:finngen_R12_L12_ATOPIC	Epstein-Barr virus EBNA-1 antibody levels || id:ebi-a-GCST90006899	Inverse variance weighted (multiplicative random effects)	15	0.0383277	0.0299232	0.200239	-0.0203217	0.096977	1.03907	0.979883	1.10184	MR Egger	31.5221	0.00282637		-0.00220637	0.00939648	0.818016
		MR Egger	15	0.0502257	0.0593952	0.413059	-0.0661889	0.16664	1.05151	0.935954	1.18133	Inverse variance weighted	31.6558	0.00448247
		Weighted median	15	0.0768953	0.0270317	0.00444625	0.0239132	0.129877	1.07993	1.0242	1.13869
		Weighted mode	15	0.0737947	0.0272164	0.0168755	0.0204505	0.127139	1.07659	1.02066	1.13557
Atopic dermatitis || id:finngen_R12_L12_ATOPIC	Chlamydia trachomatis momp A antibody levels || id:ebi-a-GCST90006887	Inverse variance weighted (multiplicative random effects)	14	-0.0126367	0.00960503	0.188296	-0.0314626	0.00618914	0.987443	0.969027	1.00621	MR Egger	6.07409	0.912301		0.0232009	0.0128732	0.0966582
		MR Egger	14	-0.0487493	0.0222205	0.0486671	-0.0923014	-0.00519719	0.95242	0.91183	0.994816	Inverse variance weighted	9.32226	0.748192
		Weighted median	14	-0.0127318	0.0136777	0.351935	-0.0395402	0.0140766	0.987349	0.961231	1.01418
		Weighted mode	14	-0.0143653	0.0157852	0.379359	-0.0453043	0.0165736	0.985737	0.955707	1.01671
Allergic rhinitis || id:finngen_R12_ALLERG_RHINITIS	Helicobacter pylori CagA antibody levels || id:ebi-a-GCST90006911	Inverse variance weighted	10	0.0520979	0.0224427	0.0202665	0.00811027	0.0960855	1.05348	1.00814	1.10085	MR Egger	15.6195	0.0481613		-0.00805868	0.0178957	0.664437
		MR Egger	10	0.0710146	0.0481382	0.178388	-0.0233362	0.165365	1.0736	0.976934	1.17982	Inverse variance weighted	16.0154	0.06656
		Weighted median	10	0.0405465	0.0254928	0.11172	-0.0094193	0.0905123	1.04138	0.990625	1.09474
		Weighted mode	10	0.0389811	0.0285615	0.205456	-0.0169994	0.0949617	1.03975	0.983144	1.09962
Allergic rhinitis || id:finngen_R12_ALLERG_RHINITIS	Helicobacter pylori OMP antibody levels || id:ebi-a-GCST90006914	Inverse variance weighted	7	0.105149	0.0440037	0.0168686	0.0189022	0.191397	1.11088	1.01908	1.21094	MR Egger	8.87978	0.113957		-0.000737826	0.0266971	0.979021
		MR Egger	7	0.108844	0.142095	0.478263	-0.169662	0.387349	1.11499	0.84395	1.47307	Inverse variance weighted	8.88113	0.180374
		Weighted median	7	0.0672197	0.0563754	0.233121	-0.0432761	0.177715	1.06953	0.957647	1.19449
		Weighted mode	7	0.0418787	0.105188	0.704312	-0.164289	0.248047	1.04277	0.848496	1.28152
Allergic rhinitis || id:finngen_R12_ALLERG_RHINITIS	Epstein-Barr virus EBNA-1 antibody levels || id:ebi-a-GCST90006899	Inverse variance weighted	16	-0.053753	0.0289874	0.0636882	-0.110568	0.00306234	0.947666	0.895325	1.00307	MR Egger	17.1532	0.248107		0.00773414	0.00911499	0.410429
		MR Egger	16	-0.0960804	0.0578336	0.118868	-0.209434	0.0172734	0.908391	0.811043	1.01742	Inverse variance weighted	18.0353	0.260814
		Weighted median	16	-0.0842984	0.0363745	0.0204759	-0.155592	-0.0130043	0.919157	0.855908	0.98708
		Weighted mode	16	-0.101062	0.0389184	0.0202291	-0.177342	-0.0247816	0.903877	0.837494	0.975523
Allergic rhinitis || id:finngen_R12_ALLERG_RHINITIS	Helicobacter pylori VacA antibody levels || id:ebi-a-GCST90006916	Inverse variance weighted	14	-0.0201239	0.0218109	0.356188	-0.0628732	0.0226255	0.980077	0.939062	1.02288	MR Egger	10.6311	0.560768		0.0374157	0.0116692	0.0075428
		MR Egger	14	-0.11253	0.0335602	0.00574744	-0.178308	-0.0467516	0.893571	0.836685	0.954324	Inverse variance weighted	20.912	0.0746885
		Weighted median	14	-0.0308046	0.0245054	0.208735	-0.0788351	0.017226	0.969665	0.924192	1.01738
		Weighted mode	14	-0.0413419	0.0334219	0.237979	-0.106849	0.0241651	0.959501	0.898662	1.02446
Allergic urticaria || id:finngen_R12_L12_URTICA_ALLERG	Helicobacter pylori Catalase antibody levels || id:ebi-a-GCST90006912	Inverse variance weighted	9	0.106351	0.0458746	0.0204331	0.0164368	0.196265	1.11221	1.01657	1.21685	MR Egger	3.57002	0.827754		-0.0439499	0.0260828	0.135855
		MR Egger	9	0.223725	0.0834069	0.0314326	0.060248	0.387203	1.25073	1.0621	1.47286	Inverse variance weighted	6.40929	0.601486
		Weighted median	9	0.13379	0.0650748	0.0397883	0.00624328	0.261336	1.14315	1.00626	1.29866
		Weighted mode	9	0.14447	0.075419	0.0917408	-0.00335125	0.292291	1.15543	0.996654	1.33949
Allergic urticaria || id:finngen_R12_L12_URTICA_ALLERG	Herpes simplex virus 2 mgG-1 antibody levels || id:ebi-a-GCST90006920	Inverse variance weighted	12	0.0911644	0.0379901	0.016409	0.0167038	0.165625	1.09545	1.01684	1.18013	MR Egger	7.85764	0.64274		0.0147604	0.026235	0.586084
		MR Egger	12	0.050663	0.0813963	0.547592	-0.108874	0.2102	1.05197	0.896844	1.23392	Inverse variance weighted	8.17418	0.697621
		Weighted median	12	0.0636024	0.0516603	0.218261	-0.0376518	0.164856	1.06567	0.963048	1.17922
		Weighted mode	12	0.0550114	0.0738408	0.47189	-0.0897166	0.199739	1.05655	0.91419	1.22108
Allergic urticaria || id:finngen_R12_L12_URTICA_ALLERG	Anti-human herpes<U+00A0>virus<U+00A0>6<U+00A0>IE1B IgG<U+00A0>seropositivity || id:ebi-a-GCST90006905	Inverse variance weighted	9	-0.576102	0.266349	0.0305445	-1.09815	-0.0540575	0.562085	0.333488	0.947378	MR Egger	2.27946	0.942769		0.00611033	0.0324378	0.855931
		MR Egger	9	-0.669316	0.561968	0.27246	-1.77077	0.432143	0.512059	0.170201	1.54055	Inverse variance weighted	2.31495	0.969803
		Weighted median	9	-0.506104	0.341647	0.138509	-1.17573	0.163524	0.60284	0.308593	1.17765
		Weighted mode	9	-0.342119	0.45222	0.47102	-1.22847	0.544233	0.710264	0.29274	1.72329

## Sheet: Table S7
Supplementary Table S7. Positive results of reverse MR analysis, Heterogeneity test, and Pleiotropy test.
MR												Heterogeneity test				Pleiotropy test
Exposure	Outcome	method	nsnp	b	se	pval	lo_ci	up_ci	or	or_lci95	or_uci95	Method	Q	P		egger_intercept	SE	P
Allergic asthma (mode) || id:finngen_R12_ALLERG_ASTHMA	Anti-helicobacter pylori IgG seropositivity || id:ebi-a-GCST90006910	Inverse variance weighted	22	0.0332588	0.0149886	0.0264913	0.00388104	0.0626365	1.03382	1.00389	1.06464	MR Egger	7.06418	0.996469		-0.00168164	0.00792383	0.834079
		MR Egger	22	0.0483261	0.0725614	0.513019	-0.0938943	0.190546	1.04951	0.910379	1.20991	Inverse variance weighted	7.10922	0.997917
		Weighted median	22	0.0495809	0.0194778	0.010912	0.0114043	0.0877574	1.05083	1.01147	1.09172
		Weighted mode	22	0.0594958	0.0344327	0.098687	-0.00799219	0.126984	1.0613	0.99204	1.1354
Allergic conjunctivitis || id:finngen_R12_H7_ALLERGICCONJUNCTIVITIS	None
Atopic dermatitis || id:finngen_R12_L12_ATOPIC	None
Allergic rhinitis || id:finngen_R12_ALLERG_RHINITIS	None
Allergic urticaria || id:finngen_R12_L12_URTICA_ALLERG	None
